# Supplementary material for: Light and matter co-confined multi-photon lithography
Source: Nat Commun. 2024 Mar 16;15:2387. doi: 10.1038/s41467-024-46743-5 (PMC10944545; doi:10.1038/s41467-024-46743-5)
Supplement: Supplementary file 3 — Source Data [file 41467_2024_46743_MOESM3_ESM.xlsx]

## Sheet: Figure 1d
	Photoresists	Linewidth
	Pr1	364 nm
	Pr2	158 nm
	Pr3	160 nm
	Pr4	161 nm
	Pr5	188 nm
	Pr6	192 nm

## Sheet: Figure 1f
		Excitation Laser Power (mW)
	Writing Speed mm s-1	MPL	MC-MPL
	5	0.48604	0.68186
	10	0.53146	0.73672
	20	0.53146	0.85341
	30	0.57923	0.91518
	50	0.57923	0.97917
	100	0.62936	1.11356
	150	0.68186	1.25603
	200	0.73672	1.40592
	300	0.79391	1.64297
	400	0.85341	1.8079
	600	0.91518	2.0633
	1000	1.04531	2.41354
	1500	1.18382	2.67899
	1900	1.25603	3.20192
	2500	1.40592	3.53391

## Sheet: Figure 1g
		Log [Threshold laser power (mW)]
	Log [Time (s)]	MPL	MC-MPL
	-2.04576	-0.31333	-0.1663
	-2.34679	-0.27453	-0.1327
	-2.64782	-0.27453	-0.06884
	-2.82391	-0.23715	-0.03849
	-3.04576	-0.23715	-0.00914
	-3.34679	-0.2011	0.04671
	-3.52288	-0.1663	0.099
	-3.64782	-0.1327	0.14796
	-3.82391	-0.10023	0.21563
	-3.94885	-0.06884	0.25718
	-4.12494	-0.03849	0.31456
	-4.34679	0.01925	0.38265
	-4.52288	0.07329	0.42797
	-4.62554	0.099	0.50541
	-4.74473	0.14796	0.54826
	-4.8653	0.19381
	-5.04576	0.25718

## Sheet: Figure 1h
Energy level	S1	S2	S3	S4	S5	S6	S7	S8	S9	S10	S11	S12	S13	S14	S15	S16	S17	S18	S19	S20	S21	S22	S23	S24	S25	S26	S27	S28	S29	S30	S31	S32	S33	S34	S35	S36	S37	S38	S39	S40	S41	S42	S43	S44	S45	S46	S47	S48	S49
Energy (eV)	3.0485	3.5591		4.0055	4.1046	4.3811	4.431	4.4726	4.6742		4.814		5.0398		5.2187		5.5196		5.8383		5.9358		6.073		6.2217		6.2774		6.3727		6.4549				6.6357		6.7216		6.7513	6.7721		6.828	6.8916	6.93		6.9625	6.9815
[truncated: 3 more columns]

## Sheet: Figure 1i
	MPL			MC-MPL
	Laser power (mW)	Linewidth (nm)	error bar	Laser power (mW)	Linewidth (nm)	error bar
	1.09752	44	1.92029	0.57929	54	9.1214
	1.16622	75	7.2111	0.60178	62	6.60303
	1.23676	103	2.75681	0.6247	77.2	9.68297
	1.30908	129.4	5.49909	0.64806	94.8	7.13863
	1.38308	138	5.5857	0.67186	112.2	7.27736
	1.45869	152	1.89737	0.72072	130	7.94984
	1.53581	163	3.79473	0.77125	143.4	5.8515
	1.61434	170.8	7.73046	0.8234	155.7	1.24722
	1.69418	175.4	4.17612	0.91596	172.394	14.6188
	1.77523	187.8	5.45527	0.98075	178.236	13.9453
				1.04696	188.291	10.1996
				1.10626	199.996	5.00033
				1.16675	202.736	9.49877
				1.23676	215.48	14.502

## Sheet: Figure 2b
	DETC+PBN			DETC+DMPO
	Magnetic field strength (Gauss)	Intensity (a.u.)		Magnetic field strength (Gauss)	Intensity (a.u.)
	3448	-0.000138825		3448	0.000129723
	3448.1	-0.00013876		3448.1	0.000130676
	3448.2	-0.000138694		3448.2	0.000131639
	3448.3	-0.000138628		3448.3	0.000132612
	3448.4	-0.000138562		3448.4	0.000133596
	3448.5	-0.000138494		3448.5	0.000134589
	3448.6	-0.000138426		3448.6	0.000135593
	3448.7	-0.000138357		3448.7	0.000136607
	3448.8	-0.000138288		3448.8	0.000137631
	3448.9	-0.000138218		3448.9	0.000138667
	3449	-0.000138147		3449	0.000139713
	3449.1	-0.000138075		3449.1	0.00014077
	3449.2	-0.000138003		3449.2	0.000141839
	3449.3	-0.00013793		3449.3	0.000142919
	3449.4	-0.000137856		3449.4	0.00014401
	3449.5	-0.000137781		3449.5	0.000145113
	3449.6	-0.000137706		3449.6	0.000146228
	3449.7	-0.00013763		3449.7	0.000147354
	3449.8	-0.000137553		3449.8	0.000148493
	3449.9	-0.000137475		3449.9	0.000149644
	3450	-0.000137397		3450	0.000150808
	3450.1	-0.000137317		3450.1	0.000151984
	3450.2	-0.000137237		3450.2	0.000153173
	3450.3	-0.000137156		3450.3	0.000154375
	3450.4	-0.000137074		3450.4	0.000155591
	3450.5	-0.000136992		3450.5	0.000156819
	3450.6	-0.000136908		3450.6	0.000158062
	3450.7	-0.000136823		3450.7	0.000159318
	3450.8	-0.000136738		3450.8	0.000160588
	3450.9	-0.000136652		3450.9	0.000161872
	3451	-0.000136564		3451	0.00016317
	3451.1	-0.000136476		3451.1	0.000164484
	3451.2	-0.000136387		3451.2	0.000165812
	3451.3	-0.000136297		3451.3	0.000167154
	3451.4	-0.000136206		3451.4	0.000168513
	3451.5	-0.000136114		3451.5	0.000169886
	3451.6	-0.00013602		3451.6	0.000171276
	3451.7	-0.000135926		3451.7	0.000172681
	3451.8	-0.000135831		3451.8	0.000174102
	3451.9	-0.000135735		3451.9	0.00017554
	3452	-0.000135638		3452	0.000176994
	3452.1	-0.000135539		3452.1	0.000178466
	3452.2	-0.00013544		3452.2	0.000179954
	3452.3	-0.000135339		3452.3	0.00018146
	3452.4	-0.000135237		3452.4	0.000182984
	3452.5	-0.000135134		3452.5	0.000184525
	3452.6	-0.00013503		3452.6	0.000186085
	3452.7	-0.000134925		3452.7	0.000187663
	3452.8	-0.000134819		3452.8	0.00018926
	3452.9	-0.000134711		3452.9	0.000190876
	3453	-0.000134602		3453	0.000192512
	3453.1	-0.000134492		3453.1	0.000194167
	3453.2	-0.000134381		3453.2	0.000195842
	3453.3	-0.000134268		3453.3	0.000197537
	3453.4	-0.000134154		3453.4	0.000199253
	3453.5	-0.000134039		3453.5	0.00020099
	3453.6	-0.000133922		3453.6	0.000202748
	3453.7	-0.000133804		3453.7	0.000204528
	3453.8	-0.000133684		3453.8	0.00020633
	3453.9	-0.000133564		3453.9	0.000208154
	3454	-0.000133441		3454	0.00021
	3454.1	-0.000133318		3454.1	0.00021187
	3454.2	-0.000133192		3454.2	0.000213763
	3454.3	-0.000133066		3454.3	0.00021568
	3454.4	-0.000132938		3454.4	0.000217621
	3454.5	-0.000132808		3454.5	0.000219587
	3454.6	-0.000132676		3454.6	0.000221577
	3454.7	-0.000132543		3454.7	0.000223593
	3454.8	-0.000132409		3454.8	0.000225635
	3454.9	-0.000132273		3454.9	0.000227703
	3455	-0.000132135		3455	0.000229798
	3455.1	-0.000131995		3455.1	0.00023192
	3455.2	-0.000131854		3455.2	0.000234069
	3455.3	-0.000131711		3455.3	0.000236247
	3455.4	-0.000131566		3455.4	0.000238452
	3455.5	-0.00013142		3455.5	0.000240687
	3455.6	-0.000131271		3455.6	0.000242952
	3455.7	-0.000131121		3455.7	0.000245246
	3455.8	-0.000130969		3455.8	0.000247571
	3455.9	-0.000130814		3455.9	0.000249927
	3456	-0.000130658		3456	0.000252315
	3456.1	-0.0001305		3456.1	0.000254735
	3456.2	-0.00013034		3456.2	0.000257187
	3456.3	-0.000130178		3456.3	0.000259673
	3456.4	-0.000130014		3456.4	0.000262193
	3456.5	-0.000129847		3456.5	0.000264747
	3456.6	-0.000129679		3456.6	0.000267336
	3456.7	-0.000129508		3456.7	0.000269961
	3456.8	-0.000129335		3456.8	0.000272622
	3456.9	-0.00012916		3456.9	0.00027532
	3457	-0.000128982		3457	0.000278056
	3457.1	-0.000128802		3457.1	0.000280831
	3457.2	-0.00012862		3457.2	0.000283644
	3457.3	-0.000128435		3457.3	0.000286497
	3457.4	-0.000128248		3457.4	0.000289391
	3457.5	-0.000128058		3457.5	0.000292325
	3457.6	-0.000127866		3457.6	0.000295302
	3457.7	-0.000127671		3457.7	0.000298322
	3457.8	-0.000127474		3457.8	0.000301385
	3457.9	-0.000127274		3457.9	0.000304493
	3458	-0.000127071		3458	0.000307646
	3458.1	-0.000126865		3458.1	0.000310845
	3458.2	-0.000126656		3458.2	0.000314091
	3458.3	-0.000126445		3458.3	0.000317385
	3458.4	-0.00012623		3458.4	0.000320728
	3458.5	-0.000126013		3458.5	0.00032412
	3458.6	-0.000125792		3458.6	0.000327564
	3458.7	-0.000125569		3458.7	0.000331059
	3458.8	-0.000125342		3458.8	0.000334606
	3458.9	-0.000125112		3458.9	0.000338208
	3459	-0.000124879		3459	0.000341864
	3459.1	-0.000124642		3459.1	0.000345576
	3459.2	-0.000124402		3459.2	0.000349345
	3459.3	-0.000124159		3459.3	0.000353172
	3459.4	-0.000123912		3459.4	0.000357059
	3459.5	-0.000123661		3459.5	0.000361006
	3459.6	-0.000123407		3459.6	0.000365015
	3459.7	-0.000123149		3459.7	0.000369087
	3459.8	-0.000122887		3459.8	0.000373223
	3459.9	-0.000122622		3459.9	0.000377424
	3460	-0.000122352		3460	0.000381693
	3460.1	-0.000122079		3460.1	0.00038603
	3460.2	-0.000121801		3460.2	0.000390436
	3460.3	-0.000121519		3460.3	0.000394914
	3460.4	-0.000121233		3460.4	0.000399465
	3460.5	-0.000120942		3460.5	0.000404089
	3460.6	-0.000120648		3460.6	0.00040879
	3460.7	-0.000120348		3460.7	0.000413568
	3460.8	-0.000120044		3460.8	0.000418425
	3460.9	-0.000119735		3460.9	0.000423363
	3461	-0.000119422		3461	0.000428383
	3461.1	-0.000119103		3461.1	0.000433488
	3461.2	-0.00011878		3461.2	0.000438679
	3461.3	-0.000118452		3461.3	0.000443958
	3461.4	-0.000118118		3461.4	0.000449327
	3461.5	-0.000117779		3461.5	0.000454788
	3461.6	-0.000117434		3461.6	0.000460343
	3461.7	-0.000117085		3461.7	0.000465994
	3461.8	-0.000116729		3461.8	0.000471743
	3461.9	-0.000116368		3461.9	0.000477593
	3462	-0.000116001		3462	0.000483546
	3462.1	-0.000115628		3462.1	0.000489603
	3462.2	-0.000115248		3462.2	0.000495769
	3462.3	-0.000114863		3462.3	0.000502044
	3462.4	-0.000114471		3462.4	0.000508432
	3462.5	-0.000114073		3462.5	0.000514935
	3462.6	-0.000113668		3462.6	0.000521556
	3462.7	-0.000113256		3462.7	0.000528298
	3462.8	-0.000112837		3462.8	0.000535163
	3462.9	-0.000112411		3462.9	0.000542154
	3463	-0.000111978		3463	0.000549275
	3463.1	-0.000111537		3463.1	0.000556529
	3463.2	-0.000111089		3463.2	0.000563918
	3463.3	-0.000110633		3463.3	0.000571446
	3463.4	-0.00011017		3463.4	0.000579117
	3463.5	-0.000109698		3463.5	0.000586934
	3463.6	-0.000109218		3463.6	0.0005949
	3463.7	-0.000108729		3463.7	0.000603019
	3463.8	-0.000108232		3463.8	0.000611296
	3463.9	-0.000107726		3463.9	0.000619733
	3464	-0.00010721		3464	0.000628336
	3464.1	-0.000106686		3464.1	0.000637107
	3464.2	-0.000106152		3464.2	0.000646052
	3464.3	-0.000105608		3464.3	0.000655175
	3464.4	-0.000105055		3464.4	0.000664481
	3464.5	-0.000104491		3464.5	0.000673974
	3464.6	-0.000103917		3464.6	0.000683658
	3464.7	-0.000103332		3464.7	0.00069354
	3464.8	-0.000102736		3464.8	0.000703624
	3464.9	-0.00010213		3464.9	0.000713916
	3465	-0.000101511		3465	0.000724421
	3465.1	-0.000100881		3465.1	0.000735145
	3465.2	-0.000100239		3465.2	0.000746093
	3465.3	-9.95848e-05		3465.3	0.000757272
	3465.4	-9.89178e-05		3465.4	0.000768688
	3465.5	-9.8238e-05		3465.5	0.000780348
	3465.6	-9.75448e-05		3465.6	0.000792258
	3465.7	-9.68381e-05		3465.7	0.000804425
	3465.8	-9.61174e-05		3465.8	0.000816856
	3465.9	-9.53825e-05		3465.9	0.000829559
	3466	-9.46329e-05		3466	0.000842541
	3466.1	-9.38684e-05		3466.1	0.000855811
	3466.2	-9.30884e-05		3466.2	0.000869375
	3466.3	-9.22926e-05		3466.3	0.000883244
	3466.4	-9.14805e-05		3466.4	0.000897424
	3466.5	-9.06519e-05		3466.5	0.000911927
	3466.6	-8.98061e-05		3466.6	0.00092676
	3466.7	-8.89428e-05		3466.7	0.000941934
	3466.8	-8.80615e-05		3466.8	0.000957458
	3466.9	-8.71616e-05		3466.9	0.000973344
	3467	-8.62428e-05		3467	0.000989601
	3467.1	-8.53045e-05		3467.1	0.00101
	3467.2	-8.43461e-05		3467.2	0.00102
	3467.3	-8.33671e-05		3467.3	0.00104
	3467.4	-8.23669e-05		3467.4	0.00106
	3467.5	-8.1345e-05		3467.5	0.00108
	3467.6	-8.03006e-05		3467.6	0.0011
	3467.7	-7.92333e-05		3467.7	0.00111
	3467.8	-7.81423e-05		3467.8	0.00113
	3467.9	-7.7027e-05		3467.9	0.00115
	3468	-7.58866e-05		3468	0.00118
	3468.1	-7.47204e-05		3468.1	0.0012
	3468.2	-7.35277e-05		3468.2	0.00122
	3468.3	-7.23078e-05		3468.3	0.00124
	3468.4	-7.10597e-05		3468.4	0.00126
	3468.5	-6.97827e-05		3468.5	0.00129
	3468.6	-6.84759e-05		3468.6	0.00131
	3468.7	-6.71384e-05		3468.7	0.00134
	3468.8	-6.57692e-05		3468.8	0.00136
	3468.9	-6.43675e-05		3468.9	0.00139
	3469	-6.29322e-05		3469	0.00141
	3469.1	-6.14622e-05		3469.1	0.00144
	3469.2	-5.99565e-05		3469.2	0.00147
	3469.3	-5.8414e-05		3469.3	0.0015
	3469.4	-5.68336e-05		3469.4	0.00153
	3469.5	-5.52139e-05		3469.5	0.00156
	3469.6	-5.35538e-05		3469.6	0.00159
	3469.7	-5.18519e-05		3469.7	0.00162
	3469.8	-5.0107e-05		3469.8	0.00165
	3469.9	-4.83175e-05		3469.9	0.00169
	3470	-4.64821e-05		3470	0.00172
	3470.1	-4.45992e-05		3470.1	0.00176
	3470.2	-4.26672e-05		3470.2	0.0018
	3470.3	-4.06846e-05		3470.3	0.00184
	3470.4	-3.86494e-05		3470.4	0.00187
	3470.5	-3.65601e-05		3470.5	0.00192
	3470.6	-3.44147e-05		3470.6	0.00196
	3470.7	-3.22113e-05		3470.7	0.002
	3470.8	-2.99478e-05		3470.8	0.00204
	3470.9	-2.76222e-05		3470.9	0.00209
	3471	-2.52323e-05		3471	0.00214
	3471.1	-2.27758e-05		3471.1	0.00219
	3471.2	-2.02502e-05		3471.2	0.00223
	3471.3	-1.76532e-05		3471.3	0.00229
	3471.4	-1.4982e-05		3471.4	0.00234
	3471.5	-1.2234e-05		3471.5	0.00239
	3471.6	-9.40633e-06		3471.6	0.00245
	3471.7	-6.49601e-06		3471.7	0.00251
	3471.8	-3.49993e-06		3471.8	0.00257
	3471.9	-4.1484e-07		3471.9	0.00263
	3472	2.76265e-06		3472	0.0027
	3472.1	6.0361e-06		3472.1	0.00276
	3472.2	9.40925e-06		3472.2	0.00283
	3472.3	1.2886e-05		3472.3	0.0029
	3472.4	1.64704e-05		3472.4	0.00298
	3472.5	2.01668e-05		3472.5	0.00305
	3472.6	2.39797e-05		3472.6	0.00313
	3472.7	2.79137e-05		3472.7	0.00321
	3472.8	3.19739e-05		3472.8	0.00329
	3472.9	3.61653e-05		3472.9	0.00338
	3473	4.04936e-05		3473	0.00347
	3473.1	4.49644e-05		3473.1	0.00356
	3473.2	4.95837e-05		3473.2	0.00366
	3473.3	5.4358e-05		3473.3	0.00376
	3473.4	5.92937e-05		3473.4	0.00386
	3473.5	6.43981e-05		3473.5	0.00397
	3473.6	6.96784e-05		3473.6	0.00408
	3473.7	7.51425e-05		3473.7	0.00419
	3473.8	8.07985e-05		3473.8	0.00431
	3473.9	8.66551e-05		3473.9	0.00443
	3474	9.27215e-05		3474	0.00456
	3474.1	9.90073e-05		3474.1	0.00469
	3474.2	0.000105523		3474.2	0.00483
	3474.3	0.000112278		3474.3	0.00497
	3474.4	0.000119286		3474.4	0.00512
	3474.5	0.000126557		3474.5	0.00527
	3474.6	0.000134104		3474.6	0.00543
	3474.7	0.000141942		3474.7	0.00559
	3474.8	0.000150083		3474.8	0.00576
	3474.9	0.000158544		3474.9	0.00594
	3475	0.000167341		3475	0.00612
	3475.1	0.00017649		3475.1	0.00631
	3475.2	0.000186009		3475.2	0.00651
	3475.3	0.000195919		3475.3	0.00671
	3475.4	0.000206238		3475.4	0.00692
	3475.5	0.00021699		3475.5	0.00714
	3475.6	0.000228196		3475.6	0.00737
	3475.7	0.000239883		3475.7	0.0076
	3475.8	0.000252075		3475.8	0.00784
	3475.9	0.000264802		3475.9	0.00809
	3476	0.000278093		3476	0.00835
	3476.1	0.000291981		3476.1	0.00862
	3476.2	0.000306499		3476.2	0.0089
	3476.3	0.000321684		3476.3	0.00918
	3476.4	0.000337575		3476.4	0.00948
	3476.5	0.000354215		3476.5	0.00978
	3476.6	0.000371648		3476.6	0.01009
	3476.7	0.000389923		3476.7	0.01041
	3476.8	0.000409092		3476.8	0.01074
	3476.9	0.00042921		3476.9	0.01107
	3477	0.000450339		3477	0.01142
	3477.1	0.000472543		3477.1	0.01177
	3477.2	0.000495891		3477.2	0.01212
	3477.3	0.000520459		3477.3	0.01249
	3477.4	0.000546329		3477.4	0.01285
	3477.5	0.000573589		3477.5	0.01322
	3477.6	0.000602334		3477.6	0.01359
	3477.7	0.000632667		3477.7	0.01397
	3477.8	0.000664701		3477.8	0.01434
	3477.9	0.000698557		3477.9	0.0147
	3478	0.000734367		3478	0.01506
	3478.1	0.000772276		3478.1	0.01542
	3478.2	0.000812441		3478.2	0.01576
	3478.3	0.000855032		3478.3	0.01608
	3478.4	0.000900237		3478.4	0.01639
	3478.5	0.000948259		3478.5	0.01667
	3478.6	0.000999324		3478.6	0.01693
	3478.7	0.00105		3478.7	0.01715
	3478.8	0.00111		3478.8	0.01734
	3478.9	0.00117		3478.9	0.01748
	3479	0.00124		3479	0.01758
	3479.1	0.00131		3479.1	0.01762
	3479.2	0.00139		3479.2	0.0176
	3479.3	0.00147		3479.3	0.01752
	3479.4	0.00155		3479.4	0.01737
	3479.5	0.00165		3479.5	0.01714
	3479.6	0.00175		3479.6	0.01684
	3479.7	0.00185		3479.7	0.01644
	3479.8	0.00197		3479.8	0.01597
	3479.9	0.0021		3479.9	0.0154
	3480	0.00223		3480	0.01474
	3480.1	0.00238		3480.1	0.01399
	3480.2	0.00254		3480.2	0.01315
	3480.3	0.00271		3480.3	0.01222
	3480.4	0.0029		3480.4	0.01122
	3480.5	0.0031		3480.5	0.01014
	3480.6	0.00333		3480.6	0.00899
	3480.7	0.00357		3480.7	0.00779
	3480.8	0.00384		3480.8	0.00654
	3480.9	0.00413		3480.9	0.00525
	3481	0.00446		3481	0.00395
	3481.1	0.00481		3481.1	0.00263
	3481.2	0.00521		3481.2	0.00133
	3481.3	0.00564		3481.3	3.58498e-05
	3481.4	0.00612		3481.4	-0.00122
	3481.5	0.00666		3481.5	-0.00243
	3481.6	0.00725		3481.6	-0.00359
	3481.7	0.00791		3481.7	-0.00468
	3481.8	0.00865		3481.8	-0.0057
	3481.9	0.00948		3481.9	-0.00663
	3482	0.01041		3482	-0.00747
	3482.1	0.01145		3482.1	-0.00823
	3482.2	0.01261		3482.2	-0.00888
	3482.3	0.01392		3482.3	-0.00945
	3482.4	0.01538		3482.4	-0.00991
	3482.5	0.01702		3482.5	-0.01029
	3482.6	0.01885		3482.6	-0.01057
	3482.7	0.02089		3482.7	-0.01076
	3482.8	0.02314		3482.8	-0.01088
	3482.9	0.02559		3482.9	-0.01091
	3483	0.02824		3483	-0.01087
	3483.1	0.03103		3483.1	-0.01076
	3483.2	0.03389		3483.2	-0.01059
	3483.3	0.03667		3483.3	-0.01036
	3483.4	0.03919		3483.4	-0.01008
	3483.5	0.04117		3483.5	-0.00976
	3483.6	0.04228		3483.6	-0.00939
	3483.7	0.04214		3483.7	-0.00899
	3483.8	0.04037		3483.8	-0.00856
	3483.9	0.03673		3483.9	-0.0081
	3484	0.0312		3484	-0.00761
	3484.1	0.02408		3484.1	-0.0071
	3484.2	0.016		3484.2	-0.00658
	3484.3	0.00785		3484.3	-0.00604
	3484.4	0.000566179		3484.4	-0.00548
	3484.5	-0.00508		3484.5	-0.00492
	3484.6	-0.00863		3484.6	-0.00434
	3484.7	-0.00999		3484.7	-0.00376
	3484.8	-0.00934		3484.8	-0.00317
	3484.9	-0.00709		3484.9	-0.00258
	3485	-0.00376		3485	-0.00198
	3485.1	0.000117714		3485.1	-0.00138
	3485.2	0.00397		3485.2	-0.000770018
	3485.3	0.00725		3485.3	-0.000160634
	3485.4	0.00941		3485.4	0.000451533
	3485.5	0.00993		3485.5	0.00107
	3485.6	0.00844		3485.6	0.00168
	3485.7	0.00474		3485.7	0.0023
	3485.8	-0.00104		3485.8	0.00292
	3485.9	-0.00841		3485.9	0.00355
	3486	-0.01658		3486	0.00418
	3486.1	-0.02462		3486.1	0.0048
	3486.2	-0.03165		3486.2	0.00544
	3486.3	-0.03706		3486.3	0.00607
	3486.4	-0.04057		3486.4	0.0067
	3486.5	-0.04221		3486.5	0.00734
	3486.6	-0.04226		3486.6	0.00798
	3486.7	-0.04107		3486.7	0.00861
	3486.8	-0.03904		3486.8	0.00925
	3486.9	-0.03649		3486.9	0.00989
	3487	-0.03369		3487	0.01053
	3487.1	-0.03084		3487.1	0.01116
	3487.2	-0.02805		3487.2	0.01178
	3487.3	-0.02541		3487.3	0.0124
	3487.4	-0.02297		3487.4	0.01302
	3487.5	-0.02073		3487.5	0.01362
	3487.6	-0.0187		3487.6	0.01421
	3487.7	-0.01688		3487.7	0.01478
	3487.8	-0.01525		3487.8	0.01533
	3487.9	-0.01379		3487.9	0.01586
	3488	-0.01248		3488	0.01636
	3488.1	-0.01132		3488.1	0.01682
	3488.2	-0.01029		3488.2	0.01726
	3488.3	-0.00936		3488.3	0.01765
	3488.4	-0.00853		3488.4	0.01799
	3488.5	-0.00779		3488.5	0.01828
	3488.6	-0.00712		3488.6	0.01852
	3488.7	-0.00653		3488.7	0.01869
	3488.8	-0.00599		3488.8	0.01879
	3488.9	-0.0055		3488.9	0.01882
	3489	-0.00506		3489	0.01878
	3489.1	-0.00466		3489.1	0.01865
	3489.2	-0.00429		3489.2	0.01844
	3489.3	-0.00396		3489.3	0.01815
	3489.4	-0.00366		3489.4	0.01776
	3489.5	-0.00338		3489.5	0.01729
	3489.6	-0.00312		3489.6	0.01674
	3489.7	-0.00289		3489.7	0.01611
	3489.8	-0.00267		3489.8	0.01539
	3489.9	-0.00247		3489.9	0.01461
	3490	-0.00228		3490	0.01377
	3490.1	-0.00211		3490.1	0.01287
	3490.2	-0.00195		3490.2	0.01193
	3490.3	-0.00179		3490.3	0.01097
	3490.4	-0.00165		3490.4	0.00998
	3490.5	-0.00151		3490.5	0.00899
	3490.6	-0.00139		3490.6	0.008
	3490.7	-0.00127		3490.7	0.00704
	3490.8	-0.00115		3490.8	0.00611
	3490.9	-0.00104		3490.9	0.00523
	3491	-0.000933313		3491	0.0044
	3491.1	-0.000831314		3491.1	0.00364
	3491.2	-0.000732698		3491.2	0.00294
	3491.3	-0.000636965		3491.3	0.00233
	3491.4	-0.000543644		3491.4	0.00179
	3491.5	-0.000452285		3491.5	0.00134
	3491.6	-0.000362461		3491.6	0.000970844
	3491.7	-0.000273754		3491.7	0.000682289
	3491.8	-0.000185761		3491.8	0.00047086
	3491.9	-9.80851e-05		3491.9	0.000331359
	3492	-1.03305e-05		3492	0.000257165
	3492.1	7.78979e-05		3492.1	0.000240405
	3492.2	0.000166999		3492.2	0.000272144
	3492.3	0.000257382		3492.3	0.000342576
	3492.4	0.000349465		3492.4	0.000441214
	3492.5	0.000443685		3492.5	0.00055709
	3492.6	0.000540497		3492.6	0.000678945
	3492.7	0.000640382		3492.7	0.000795422
	3492.8	0.000743853		3492.8	0.000895262
	3492.9	0.000851455		3492.9	0.00096749
	3493	0.000963776		3493	0.001
	3493.1	0.00108		3493.1	0.000987827
	3493.2	0.00121		3493.2	0.000917174
	3493.3	0.00134		3493.3	0.000781777
	3493.4	0.00147		3493.4	0.000574999
	3493.5	0.00162		3493.5	0.000291627
	3493.6	0.00178		3493.6	-7.19674e-05
	3493.7	0.00194		3493.7	-0.000517701
	3493.8	0.00212		3493.8	-0.00105
	3493.9	0.00232		3493.9	-0.00165
	3494	0.00252		3494	-0.00234
	3494.1	0.00275		3494.1	-0.0031
	3494.2	0.00299		3494.2	-0.00392
	3494.3	0.00325		3494.3	-0.00479
	3494.4	0.00354		3494.4	-0.00571
	3494.5	0.00385		3494.5	-0.00666
	3494.6	0.0042		3494.6	-0.00764
	3494.7	0.00457		3494.7	-0.00862
	3494.8	0.00499		3494.8	-0.00959
	3494.9	0.00545		3494.9	-0.01055
	3495	0.00595		3495	-0.01148
	3495.1	0.00651		3495.1	-0.01236
	3495.2	0.00713		3495.2	-0.01319
	3495.3	0.00782		3495.3	-0.01396
	3495.4	0.0086		3495.4	-0.01466
	3495.5	0.00946		3495.5	-0.01528
	3495.6	0.01042		3495.6	-0.01582
	3495.7	0.0115		3495.7	-0.01627
	3495.8	0.01271		3495.8	-0.01664
	3495.9	0.01406		3495.9	-0.01692
	3496	0.01558		3496	-0.01711
	3496.1	0.01728		3496.1	-0.01722
	3496.2	0.01917		3496.2	-0.01724
	3496.3	0.02127		3496.3	-0.01719
	3496.4	0.02359		3496.4	-0.01707
	3496.5	0.0261		3496.5	-0.01687
	3496.6	0.0288		3496.6	-0.01662
	3496.7	0.03162		3496.7	-0.0163
	3496.8	0.03448		3496.8	-0.01593
	3496.9	0.03722		3496.9	-0.01551
	3497	0.03962		3497	-0.01506
	3497.1	0.0414		3497.1	-0.01456
	3497.2	0.04221		3497.2	-0.01403
	3497.3	0.04165		3497.3	-0.01347
	3497.4	0.03938		3497.4	-0.01289
	3497.5	0.03521		3497.5	-0.01229
	3497.6	0.02919		3497.6	-0.01166
	3497.7	0.02173		3497.7	-0.01103
	3497.8	0.01354		3497.8	-0.01038
	3497.9	0.00554		3497.9	-0.00972
	3498	-0.00135		3498	-0.00905
	3498.1	-0.00644		3498.1	-0.00838
	3498.2	-0.00937		3498.2	-0.0077
	3498.3	-0.01013		3498.3	-0.00702
	3498.4	-0.00899		3498.4	-0.00634
	3498.5	-0.00639		3498.5	-0.00565
	3498.6	-0.00284		3498.6	-0.00497
	3498.7	0.00109		3498.7	-0.00428
	3498.8	0.00484		3498.8	-0.00359
	3498.9	0.00786		3498.9	-0.00291
	3499	0.00961		3499	-0.00222
	3499.1	0.00961		3499.1	-0.00153
	3499.2	0.00751		3499.2	-0.000845598
	3499.3	0.0032		3499.3	-0.000158779
	3499.4	-0.00308		3499.4	0.000528026
	3499.5	-0.01076		3499.5	0.00121
	3499.6	-0.01899		3499.6	0.0019
	3499.7	-0.02683		3499.7	0.00259
	3499.8	-0.03345		3499.8	0.00328
	3499.9	-0.03834		3499.9	0.00396
	3500	-0.04131		3500	0.00465
	3500.1	-0.04247		3500.1	0.00534
	3500.2	-0.04214		3500.2	0.00602
	3500.3	-0.04068		3500.3	0.00671
	3500.4	-0.03847		3500.4	0.00739
	3500.5	-0.03583		3500.5	0.00807
	3500.6	-0.03299		3500.6	0.00874
	3500.7	-0.03014		3500.7	0.00941
	3500.8	-0.02739		3500.8	0.01008
	3500.9	-0.0248		3500.9	0.01073
	3501	-0.02241		3501	0.01137
	3501.1	-0.02023		3501.1	0.012
	3501.2	-0.01826		3501.2	0.01261
	3501.3	-0.01649		3501.3	0.01321
	3501.4	-0.01491		3501.4	0.01378
	3501.5	-0.01349		3501.5	0.01432
	3501.6	-0.01223		3501.6	0.01483
	3501.7	-0.01111		3501.7	0.01531
	3501.8	-0.0101		3501.8	0.01574
	3501.9	-0.0092		3501.9	0.01614
	3502	-0.0084		3502	0.01648
	3502.1	-0.00768		3502.1	0.01676
	3502.2	-0.00703		3502.2	0.01699
	3502.3	-0.00645		3502.3	0.01714
	3502.4	-0.00592		3502.4	0.01723
	3502.5	-0.00545		3502.5	0.01724
	3502.6	-0.00502		3502.6	0.01717
	3502.7	-0.00463		3502.7	0.01702
	3502.8	-0.00427		3502.8	0.01678
	3502.9	-0.00395		3502.9	0.01645
	3503	-0.00365		3503	0.01604
	3503.1	-0.00338		3503.1	0.01554
	3503.2	-0.00313		3503.2	0.01496
	3503.3	-0.0029		3503.3	0.01429
	3503.4	-0.00269		3503.4	0.01356
	3503.5	-0.00249		3503.5	0.01275
	3503.6	-0.00231		3503.6	0.01189
	3503.7	-0.00213		3503.7	0.01099
	3503.8	-0.00197		3503.8	0.01004
	3503.9	-0.00182		3503.9	0.00907
	3504	-0.00168		3504	0.00809
	3504.1	-0.00155		3504.1	0.00711
	3504.2	-0.00142		3504.2	0.00615
	3504.3	-0.0013		3504.3	0.00521
	3504.4	-0.00119		3504.4	0.00431
	3504.5	-0.00108		3504.5	0.00347
	3504.6	-0.000974412		3504.6	0.00268
	3504.7	-0.000873244		3504.7	0.00196
	3504.8	-0.000775338		3504.8	0.00132
	3504.9	-0.000680202		3504.9	0.000751662
	3505	-0.00058737		3505	0.000267804
	3505.1	-0.0004964		3505.1	-0.00013364
	3505.2	-0.000406867		3505.2	-0.000453754
	3505.3	-0.000318359		3505.3	-0.000695391
	3505.4	-0.000230473		3505.4	-0.000863051
	3505.5	-0.000142813		3505.5	-0.000962731
	3505.6	-5.49856e-05		3505.6	-0.001
	3505.7	3.34064e-05		3505.7	-0.000988618
	3505.8	0.000122764		3505.8	-0.000932739
	3505.9	0.000213498		3505.9	-0.000844327
	3506	0.000306032		3506	-0.000734156
	3506.1	0.000400808		3506.1	-0.000613377
	3506.2	0.000498286		3506.2	-0.000493327
	3506.3	0.000598957		3506.3	-0.000385333
	3506.4	0.000703341		3506.4	-0.000300523
	3506.5	0.000811995		3506.5	-0.000249628
	3506.6	0.00092552		3506.6	-0.000242795
	3506.7	0.00104		3506.7	-0.000289386
	3506.8	0.00117		3506.8	-0.000397788
	3506.9	0.0013		3506.9	-0.000575223
	3507	0.00144		3507	-0.000827569
	3507.1	0.00159		3507.1	-0.00116
	3507.2	0.00175		3507.2	-0.00157
	3507.3	0.00192		3507.3	-0.00207
	3507.4	0.0021		3507.4	-0.00265
	3507.5	0.0023		3507.5	-0.00331
	3507.6	0.00251		3507.6	-0.00404
	3507.7	0.00274		3507.7	-0.00484
	3507.8	0.00299		3507.8	-0.0057
	3507.9	0.00326		3507.9	-0.00661
	3508	0.00355		3508	-0.00756
	3508.1	0.00387		3508.1	-0.00853
	3508.2	0.00422		3508.2	-0.00952
	3508.3	0.00461		3508.3	-0.01051
	3508.4	0.00503		3508.4	-0.01149
	3508.5	0.0055		3508.5	-0.01244
	3508.6	0.00602		3508.6	-0.01336
	3508.7	0.0066		3508.7	-0.01423
	3508.8	0.00724		3508.8	-0.01504
	3508.9	0.00795		3508.9	-0.01579
	3509	0.00874		3509	-0.01646
	3509.1	0.00963		3509.1	-0.01705
	3509.2	0.01062		3509.2	-0.01756
	3509.3	0.01174		3509.3	-0.01798
	3509.4	0.01299		3509.4	-0.01832
	3509.5	0.01438		3509.5	-0.01857
	3509.6	0.01595		3509.6	-0.01873
	3509.7	0.0177		3509.7	-0.01881
	3509.8	0.01965		3509.8	-0.01882
	3509.9	0.02181		3509.9	-0.01874
	3510	0.02418		3510	-0.0186
	3510.1	0.02675		3510.1	-0.0184
	3510.2	0.02948		3510.2	-0.01813
	3510.3	0.03233		3510.3	-0.01781
	3510.4	0.03517		3510.4	-0.01744
	3510.5	0.03783		3510.5	-0.01703
	3510.6	0.0401		3510.6	-0.01658
	3510.7	0.04164		3510.7	-0.01609
	3510.8	0.0421		3510.8	-0.01558
	3510.9	0.04109		3510.9	-0.01503
	3511	0.0383		3511	-0.01447
	3511.1	0.0336		3511.1	-0.01389
	3511.2	0.02712		3511.2	-0.0133
	3511.3	0.01937		3511.3	-0.01269
	3511.4	0.01113		3511.4	-0.01207
	3511.5	0.00336		3511.5	-0.01145
	3511.6	-0.00309		3511.6	-0.01082
	3511.7	-0.0076		3511.7	-0.01018
	3511.8	-0.00992		3511.8	-0.00955
	3511.9	-0.01012		3511.9	-0.00891
	3512	-0.00852		3512	-0.00827
	3512.1	-0.0056		3512.1	-0.00763
	3512.2	-0.00189		3512.2	-0.007
	3512.3	0.00204		3512.3	-0.00636
	3512.4	0.00565		3512.4	-0.00573
	3512.5	0.00836		3512.5	-0.0051
	3512.6	0.00966		3512.6	-0.00447
	3512.7	0.0091		3512.7	-0.00384
	3512.8	0.00638		3512.8	-0.00321
	3512.9	0.00148		3512.9	-0.00259
	3513	-0.00527		3513	-0.00197
	3513.1	-0.0132		3513.1	-0.00135
	3513.2	-0.02142		3513.2	-0.000735463
	3513.3	-0.02899		3513.3	-0.000122083
	3513.4	-0.03517		3513.4	0.000488618
	3513.5	-0.03953		3513.5	0.0011
	3513.6	-0.04198		3513.6	0.0017
	3513.7	-0.04269		3513.7	0.0023
	3513.8	-0.04201		3513.8	0.0029
	3513.9	-0.04031		3513.9	0.00349
	3514	-0.03795		3514	0.00407
	3514.1	-0.03524		3514.1	0.00465
	3514.2	-0.03239		3514.2	0.00522
	3514.3	-0.02957		3514.3	0.00578
	3514.4	-0.02686		3514.4	0.00633
	3514.5	-0.02433		3514.5	0.00686
	3514.6	-0.022		3514.6	0.00738
	3514.7	-0.01989		3514.7	0.00787
	3514.8	-0.01798		3514.8	0.00835
	3514.9	-0.01627		3514.9	0.0088
	3515	-0.01474		3515	0.00921
	3515.1	-0.01338		3515.1	0.0096
	3515.2	-0.01216		3515.2	0.00994
	3515.3	-0.01108		3515.3	0.01024
	3515.4	-0.01011		3515.4	0.01049
	3515.5	-0.00925		3515.5	0.01069
	3515.6	-0.00848		3515.6	0.01083
	3515.7	-0.00779		3515.7	0.0109
	3515.8	-0.00717		3515.8	0.0109
	3515.9	-0.00661		3515.9	0.01083
	3516	-0.00611		3516	0.01067
	3516.1	-0.00566		3516.1	0.01043
	3516.2	-0.00525		3516.2	0.0101
	3516.3	-0.00488		3516.3	0.00967
	3516.4	-0.00455		3516.4	0.00916
	3516.5	-0.00424		3516.5	0.00854
	3516.6	-0.00396		3516.6	0.00783
	3516.7	-0.00371		3516.7	0.00703
	3516.8	-0.00348		3516.8	0.00614
	3516.9	-0.00327		3516.9	0.00516
	3517	-0.00307		3517	0.0041
	3517.1	-0.0029		3517.1	0.00298
	3517.2	-0.00273		3517.2	0.00179
	3517.3	-0.00258		3517.3	0.000550238
	3517.4	-0.00244		3517.4	-0.000725905
	3517.5	-0.00231		3517.5	-0.00203
	3517.6	-0.00219		3517.6	-0.00334
	3517.7	-0.00208		3517.7	-0.00465
	3517.8	-0.00198		3517.8	-0.00595
	3517.9	-0.00188		3517.9	-0.00721
	3518	-0.00179		3518	-0.00844
	3518.1	-0.00171		3518.1	-0.00962
	3518.2	-0.00163		3518.2	-0.01073
	3518.3	-0.00156		3518.3	-0.01177
	3518.4	-0.00149		3518.4	-0.01273
	3518.5	-0.00143		3518.5	-0.01361
	3518.6	-0.00137		3518.6	-0.0144
	3518.7	-0.00131		3518.7	-0.0151
	3518.8	-0.00126		3518.8	-0.01571
	3518.9	-0.00121		3518.9	-0.01623
	3519	-0.00117		3519	-0.01667
	3519.1	-0.00112		3519.1	-0.01701
	3519.2	-0.00108		3519.2	-0.01727
	3519.3	-0.00104		3519.3	-0.01746
	3519.4	-0.00101		3519.4	-0.01757
	3519.5	-0.00097287		3519.5	-0.01762
	3519.6	-0.000940168		3519.6	-0.0176
	3519.7	-0.000909212		3519.7	-0.01753
	3519.8	-0.000879884		3519.8	-0.01741
	3519.9	-0.00085208		3519.9	-0.01724
	3520	-0.000825699		3520	-0.01703
	3520.1	-0.000800653		3520.1	-0.01679
	3520.2	-0.000776857		3520.2	-0.01652
	3520.3	-0.000754233		3520.3	-0.01623
	3520.4	-0.000732709		3520.4	-0.01591
	3520.5	-0.000712219		3520.5	-0.01558
	3520.6	-0.000692701		3520.6	-0.01523
	3520.7	-0.000674098		3520.7	-0.01487
	3520.8	-0.000656355		3520.8	-0.01451
	3520.9	-0.000639423		3520.9	-0.01414
	3521	-0.000623257		3521	-0.01377
	3521.1	-0.000607812		3521.1	-0.01339
	3521.2	-0.000593048		3521.2	-0.01302
	3521.3	-0.000578929		3521.3	-0.01265
	3521.4	-0.000565418		3521.4	-0.01229
	3521.5	-0.000552483		3521.5	-0.01193
	3521.6	-0.000540094		3521.6	-0.01158
	3521.7	-0.000528221		3521.7	-0.01123
	3521.8	-0.000516837		3521.8	-0.01089
	3521.9	-0.000505918		3521.9	-0.01056
	3522	-0.000495439		3522	-0.01024
	3522.1	-0.000485379		3522.1	-0.00992
	3522.2	-0.000475715		3522.2	-0.00961
	3522.3	-0.00046643		3522.3	-0.00932
	3522.4	-0.000457503		3522.4	-0.00903
	3522.5	-0.000448919		3522.5	-0.00875
	3522.6	-0.000440659		3522.6	-0.00848
	3522.7	-0.000432709		3522.7	-0.00821
	3522.8	-0.000425055		3522.8	-0.00796
	3522.9	-0.000417682		3522.9	-0.00771
	3523	-0.000410577		3523	-0.00747
	3523.1	-0.000403728		3523.1	-0.00724
	3523.2	-0.000397124		3523.2	-0.00702
	3523.3	-0.000390753		3523.3	-0.00681
	3523.4	-0.000384606		3523.4	-0.0066
	3523.5	-0.000378672		3523.5	-0.0064
	3523.6	-0.000372942		3523.6	-0.00621
	3523.7	-0.000367407		3523.7	-0.00602
	3523.8	-0.000362058		3523.8	-0.00584
	3523.9	-0.000356889		3523.9	-0.00567
	3524	-0.000351891		3524	-0.00551
	3524.1	-0.000347057		3524.1	-0.00534
	3524.2	-0.00034238		3524.2	-0.00519
	3524.3	-0.000337855		3524.3	-0.00504
	3524.4	-0.000333474		3524.4	-0.0049
	3524.5	-0.000329232		3524.5	-0.00476
	3524.6	-0.000325123		3524.6	-0.00462
	3524.7	-0.000321142		3524.7	-0.00449
	3524.8	-0.000317284		3524.8	-0.00437
	3524.9	-0.000313545		3524.9	-0.00425
	3525	-0.000309919		3525	-0.00413
	3525.1	-0.000306402		3525.1	-0.00402
	3525.2	-0.000302991		3525.2	-0.00391
	3525.3	-0.000299681		3525.3	-0.00381
	3525.4	-0.000296468		3525.4	-0.0037
	3525.5	-0.000293348		3525.5	-0.00361
	3525.6	-0.000290319		3525.6	-0.00351
	3525.7	-0.000287377		3525.7	-0.00342
	3525.8	-0.000284519		3525.8	-0.00333
	3525.9	-0.000281741		3525.9	-0.00325
	3526	-0.000279042		3526	-0.00317
	3526.1	-0.000276417		3526.1	-0.00309
	3526.2	-0.000273865		3526.2	-0.00301
	3526.3	-0.000271383		3526.3	-0.00294
	3526.4	-0.000268968		3526.4	-0.00286
	3526.5	-0.000266619		3526.5	-0.00279
	3526.6	-0.000264332		3526.6	-0.00273
	3526.7	-0.000262107		3526.7	-0.00266
	3526.8	-0.00025994		3526.8	-0.0026
	3526.9	-0.00025783		3526.9	-0.00254
	3527	-0.000255774		3527	-0.00248
	3527.1	-0.000253772		3527.1	-0.00242
	3527.2	-0.000251822		3527.2	-0.00236
	3527.3	-0.00024992		3527.3	-0.00231
	3527.4	-0.000248067		3527.4	-0.00226
	3527.5	-0.000246261		3527.5	-0.00221
	3527.6	-0.000244499		3527.6	-0.00216
	3527.7	-0.000242782		3527.7	-0.00211
	3527.8	-0.000241106		3527.8	-0.00206
	3527.9	-0.000239471		3527.9	-0.00202
	3528	-0.000237876		3528	-0.00198
	3528.1	-0.00023632		3528.1	-0.00193
	3528.2	-0.0002348		3528.2	-0.00189
	3528.3	-0.000233317		3528.3	-0.00185
	3528.4	-0.000231869		3528.4	-0.00181
	3528.5	-0.000230455		3528.5	-0.00178
	3528.6	-0.000229074		3528.6	-0.00174
	3528.7	-0.000227724		3528.7	-0.0017
	3528.8	-0.000226406		3528.8	-0.00167
	3528.9	-0.000225118		3528.9	-0.00164
	3529	-0.000223859		3529	-0.0016
	3529.1	-0.000222629		3529.1	-0.00157
	3529.2	-0.000221426		3529.2	-0.00154
	3529.3	-0.00022025		3529.3	-0.00151
	3529.4	-0.0002191		3529.4	-0.00148
	3529.5	-0.000217975		3529.5	-0.00145
	3529.6	-0.000216875		3529.6	-0.00143
	3529.7	-0.000215799		3529.7	-0.0014
	3529.8	-0.000214746		3529.8	-0.00137
	3529.9	-0.000213716		3529.9	-0.00135
	3530	-0.000212708		3530	-0.00132
	3530.1	-0.000211721		3530.1	-0.0013
	3530.2	-0.000210755		3530.2	-0.00127
	3530.3	-0.000209809		3530.3	-0.00125
	3530.4	-0.000208883		3530.4	-0.00123
	3530.5	-0.000207976		3530.5	-0.00121
	3530.6	-0.000207088		3530.6	-0.00119
	3530.7	-0.000206218		3530.7	-0.00116
	3530.8	-0.000205366		3530.8	-0.00114
	3530.9	-0.000204531		3530.9	-0.00112
	3531	-0.000203712		3531	-0.0011
	3531.1	-0.000202911		3531.1	-0.00109
	3531.2	-0.000202125		3531.2	-0.00107
	3531.3	-0.000201354		3531.3	-0.00105
	3531.4	-0.000200599		3531.4	-0.00103
	3531.5	-0.000199859		3531.5	-0.00101
	3531.6	-0.000199133		3531.6	-0.000997246
	3531.7	-0.000198421		3531.7	-0.000980813
	3531.8	-0.000197723		3531.8	-0.000964758
	3531.9	-0.000197038		3531.9	-0.000949068
	3532	-0.000196366		3532	-0.000933733
	3532.1	-0.000195707		3532.1	-0.000918744
	3532.2	-0.000195061		3532.2	-0.000904089
	3532.3	-0.000194426		3532.3	-0.000889761
	3532.4	-0.000193803		3532.4	-0.000875749
	3532.5	-0.000193192		3532.5	-0.000862045
	3532.6	-0.000192592		3532.6	-0.00084864
	3532.7	-0.000192004		3532.7	-0.000835527
	3532.8	-0.000191425		3532.8	-0.000822696
	3532.9	-0.000190858		3532.9	-0.00081014
	3533	-0.0001903		3533	-0.000797851
	3533.1	-0.000189753		3533.1	-0.000785823
	3533.2	-0.000189216		3533.2	-0.000774049
	3533.3	-0.000188688		3533.3	-0.000762521
	3533.4	-0.000188169		3533.4	-0.000751233
	3533.5	-0.00018766		3533.5	-0.000740179
	3533.6	-0.000187159		3533.6	-0.000729352
	3533.7	-0.000186667		3533.7	-0.000718747
	3533.8	-0.000186184		3533.8	-0.000708357
	3533.9	-0.000185709		3533.9	-0.000698177
	3534	-0.000185242		3534	-0.000688203
	3534.1	-0.000184783		3534.1	-0.000678427
	3534.2	-0.000184332		3534.2	-0.000668847
	3534.3	-0.000183889		3534.3	-0.000659455
	3534.4	-0.000183453		3534.4	-0.000650248
	3534.5	-0.000183024		3534.5	-0.000641222
	3534.6	-0.000182603		3534.6	-0.00063237
	3534.7	-0.000182189		3534.7	-0.00062369
	3534.8	-0.000181781		3534.8	-0.000615177
	3534.9	-0.00018138		3534.9	-0.000606827
	3535	-0.000180986		3535	-0.000598635
	3535.1	-0.000180598		3535.1	-0.000590598
	3535.2	-0.000180216		3535.2	-0.000582713
	3535.3	-0.000179841		3535.3	-0.000574975
	3535.4	-0.000179472		3535.4	-0.000567381
	3535.5	-0.000179108		3535.5	-0.000559928
	3535.6	-0.000178751		3535.6	-0.000552612
	3535.7	-0.000178399		3535.7	-0.00054543
	3535.8	-0.000178052		3535.8	-0.000538379
	3535.9	-0.000177711		3535.9	-0.000531456
	3536	-0.000177376		3536	-0.000524658
	3536.1	-0.000177045		3536.1	-0.000517982
	3536.2	-0.00017672		3536.2	-0.000511424
	3536.3	-0.0001764		3536.3	-0.000504983
	3536.4	-0.000176084		3536.4	-0.000498656
	3536.5	-0.000175774		3536.5	-0.000492441
	3536.6	-0.000175468		3536.6	-0.000486333
	3536.7	-0.000175167		3536.7	-0.000480332
	3536.8	-0.00017487		3536.8	-0.000474435
	3536.9	-0.000174578		3536.9	-0.00046864
	3537	-0.00017429		3537	-0.000462943
	3537.1	-0.000174007		3537.1	-0.000457344
	3537.2	-0.000173728		3537.2	-0.00045184
	3537.3	-0.000173452		3537.3	-0.000446429
	3537.4	-0.000173181		3537.4	-0.000441109
	3537.5	-0.000172914		3537.5	-0.000435877
	3537.6	-0.000172651		3537.6	-0.000430733
	3537.7	-0.000172392		3537.7	-0.000425674
	3537.8	-0.000172136		3537.8	-0.000420698
	3537.9	-0.000171884		3537.9	-0.000415804
	3538	-0.000171636		3538	-0.00041099
	3538.1	-0.000171391		3538.1	-0.000406253
	3538.2	-0.00017115		3538.2	-0.000401594
	3538.3	-0.000170912		3538.3	-0.000397009
	3538.4	-0.000170678		3538.4	-0.000392498
	3538.5	-0.000170446		3538.5	-0.000388058
	3538.6	-0.000170218		3538.6	-0.000383689
	3538.7	-0.000169994		3538.7	-0.000379389
	3538.8	-0.000169772		3538.8	-0.000375157
	3538.9	-0.000169553		3538.9	-0.000370991
	3539	-0.000169338		3539	-0.00036689
	3539.1	-0.000169125		3539.1	-0.000362852
	3539.2	-0.000168916		3539.2	-0.000358876
	3539.3	-0.000168709		3539.3	-0.000354962
	3539.4	-0.000168505		3539.4	-0.000351107
	3539.5	-0.000168304		3539.5	-0.000347312
	3539.6	-0.000168105		3539.6	-0.000343573
	3539.7	-0.000167909		3539.7	-0.000339891
	3539.8	-0.000167716		3539.8	-0.000336265
	3539.9	-0.000167525		3539.9	-0.000332692
	3540	-0.000167337		3540	-0.000329173
	3540.1	-0.000167151		3540.1	-0.000325706
	3540.2	-0.000166968		3540.2	-0.00032229
	3540.3	-0.000166787		3540.3	-0.000318925
	3540.4	-0.000166609		3540.4	-0.000315608
	3540.5	-0.000166433		3540.5	-0.00031234
	3540.6	-0.000166259		3540.6	-0.000309119
	3540.7	-0.000166088		3540.7	-0.000305945
	3540.8	-0.000165918		3540.8	-0.000302817
	3540.9	-0.000165751		3540.9	-0.000299733
	3541	-0.000165586		3541	-0.000296693
	3541.1	-0.000165423		3541.1	-0.000293697
	3541.2	-0.000165262		3541.2	-0.000290742
	3541.3	-0.000165103		3541.3	-0.00028783
	3541.4	-0.000164946		3541.4	-0.000284958
	3541.5	-0.000164792		3541.5	-0.000282126
	3541.6	-0.000164639		3541.6	-0.000279334
	3541.7	-0.000164488		3541.7	-0.000276581
	3541.8	-0.000164338		3541.8	-0.000273865
	3541.9	-0.000164191		3541.9	-0.000271187
	3542	-0.000164046		3542	-0.000268545
	3542.1	-0.000163902		3542.1	-0.00026594
	3542.2	-0.00016376		3542.2	-0.000263369
	3542.3	-0.00016362		3542.3	-0.000260834
	3542.4	-0.000163481		3542.4	-0.000258332
	3542.5	-0.000163345		3542.5	-0.000255865
	3542.6	-0.000163209		3542.6	-0.00025343
	3542.7	-0.000163076		3542.7	-0.000251027
	3542.8	-0.000162944		3542.8	-0.000248657
	3542.9	-0.000162814		3542.9	-0.000246318
	3543	-0.000162685		3543	-0.000244009
	3543.1	-0.000162557		3543.1	-0.000241731
	3543.2	-0.000162432		3543.2	-0.000239482
	3543.3	-0.000162307		3543.3	-0.000237263
	3543.4	-0.000162185		3543.4	-0.000235072
	3543.5	-0.000162063		3543.5	-0.00023291
	3543.6	-0.000161943		3543.6	-0.000230776
	3543.7	-0.000161825		3543.7	-0.000228668
	3543.8	-0.000161708		3543.8	-0.000226588
	3543.9	-0.000161592		3543.9	-0.000224534
	3544	-0.000161477		3544	-0.000222506
	3544.1	-0.000161364		3544.1	-0.000220504
	3544.2	-0.000161252		3544.2	-0.000218527
	3544.3	-0.000161142		3544.3	-0.000216575
	3544.4	-0.000161032		3544.4	-0.000214646
	3544.5	-0.000160924		3544.5	-0.000212742
	3544.6	-0.000160817		3544.6	-0.000210862
	3544.7	-0.000160712		3544.7	-0.000209005
	3544.8	-0.000160607		3544.8	-0.00020717
	3544.9	-0.000160504		3544.9	-0.000205358
	3545	-0.000160402		3545	-0.000203568
	3545.1	-0.000160301		3545.1	-0.0002018
	3545.2	-0.000160201		3545.2	-0.000200053
	3545.3	-0.000160102		3545.3	-0.000198328
	3545.4	-0.000160004		3545.4	-0.000196623
	3545.5	-0.000159907		3545.5	-0.000194939
	3545.6	-0.000159812		3545.6	-0.000193274
	3545.7	-0.000159717		3545.7	-0.00019163
	3545.8	-0.000159624		3545.8	-0.000190005
	3545.9	-0.000159531		3545.9	-0.000188399
	3546	-0.00015944		3546	-0.000186812
	3546.1	-0.000159349		3546.1	-0.000185244
	3546.2	-0.00015926		3546.2	-0.000183694
	3546.3	-0.000159171		3546.3	-0.000182162
	3546.4	-0.000159084		3546.4	-0.000180648
	3546.5	-0.000158997		3546.5	-0.000179152
	3546.6	-0.000158911		3546.6	-0.000177673
	3546.7	-0.000158826		3546.7	-0.00017621
	3546.8	-0.000158742		3546.8	-0.000174765
	3546.9	-0.000158659		3546.9	-0.000173336
	3547	-0.000158577		3547	-0.000171923
	3547.1	-0.000158496		3547.1	-0.000170527
	3547.2	-0.000158415		3547.2	-0.000169146
	3547.3	-0.000158336		3547.3	-0.000167781
	3547.4	-0.000158257		3547.4	-0.000166431
	3547.5	-0.000158179		3547.5	-0.000165096
	3547.6	-0.000158101		3547.6	-0.000163776
	3547.7	-0.000158025		3547.7	-0.000162471
	3547.8	-0.000157949		3547.8	-0.00016118
	3547.9	-0.000157875		3547.9	-0.000159903

## Sheet: Figure 2c
	TEMPO+DETC								TEMPO
	before UV		0 min after UV		20 min after UV		60 min after UV		befroe UV		0 min after UV
	Magnetic field strength (Gauss)	Intensity (a.u.)	Magnetic field strength (Gauss)	Intensity (a.u.)	Magnetic field strength (Gauss)	Intensity (a.u.)	Magnetic field strength (Gauss)	Intensity (a.u.)	Magnetic field strength (Gauss)	Intensity (a.u.)	Magnetic field strength (Gauss)	Intensity (a.u.)
	3448	0.09823	3448	0.08208	3448	0.07194	3448	0.0994	3448	0.14864	3448	0.13936
	3448.1	0.11223	3448.1	0.0884	3448.1	0.09697	3448.1	0.10864	3448.1	0.13664	3448.1	0.12856
	3448.2	0.09746	3448.2	0.10153	3448.2	0.10506	3448.2	0.09698	3448.2	0.14529	3448.2	0.13371
	3448.3	0.10089	3448.3	0.09691	3448.3	0.09421	3448.3	0.09481	3448.3	0.13045	3448.3	0.12476
	3448.4	0.10895	3448.4	0.08911	3448.4	0.09658	3448.4	0.09541	3448.4	0.14489	3448.4	0.12595
	3448.5	0.1142	3448.5	0.08989	3448.5	0.09478	3448.5	0.08934	3448.5	0.15615	3448.5	0.13046
	3448.6	0.10737	3448.6	0.10027	3448.6	0.10361	3448.6	0.09216	3448.6	0.14809	3448.6	0.12969
	3448.7	0.11881	3448.7	0.0995	3448.7	0.08449	3448.7	0.1032	3448.7	0.17185	3448.7	0.13486
	3448.8	0.10882	3448.8	0.09508	3448.8	0.0856	3448.8	0.10819	3448.8	0.15922	3448.8	0.1348
	3448.9	0.1173	3448.9	0.10921	3448.9	0.10071	3448.9	0.1041	3448.9	0.17293	3448.9	0.13368
	3449	0.11915	3449	0.09759	3449	0.12018	3449	0.08428	3449	0.18724	3449	0.1285
	3449.1	0.11891	3449.1	0.11221	3449.1	0.09594	3449.1	0.11288	3449.1	0.14858	3449.1	0.14441
	3449.2	0.11403	3449.2	0.09619	3449.2	0.10249	3449.2	0.11051	3449.2	0.16107	3449.2	0.12923
	3449.3	0.11378	3449.3	0.10097	3449.3	0.09162	3449.3	0.10732	3449.3	0.16178	3449.3	0.14032
	3449.4	0.11969	3449.4	0.09414	3449.4	0.1027	3449.4	0.11247	3449.4	0.14321	3449.4	0.14612
	3449.5	0.12315	3449.5	0.09511	3449.5	0.07921	3449.5	0.09568	3449.5	0.16808	3449.5	0.14484
	3449.6	0.12211	3449.6	0.11103	3449.6	0.11179	3449.6	0.10899	3449.6	0.16206	3449.6	0.13463
	3449.7	0.12476	3449.7	0.11905	3449.7	0.10931	3449.7	0.1175	3449.7	0.17182	3449.7	0.15207
	3449.8	0.11718	3449.8	0.1137	3449.8	0.10754	3449.8	0.10514	3449.8	0.16261	3449.8	0.1541
	3449.9	0.11888	3449.9	0.11756	3449.9	0.10167	3449.9	0.1156	3449.9	0.1833	3449.9	0.15504
	3450	0.12626	3450	0.12282	3450	0.10953	3450	0.11123	3450	0.16852	3450	0.15432
	3450.1	0.11853	3450.1	0.12231	3450.1	0.10343	3450.1	0.12444	3450.1	0.17496	3450.1	0.14858
	3450.2	0.12295	3450.2	0.12027	3450.2	0.11085	3450.2	0.11317	3450.2	0.17839	3450.2	0.15628
	3450.3	0.11743	3450.3	0.11603	3450.3	0.11137	3450.3	0.0994	3450.3	0.16435	3450.3	0.16322
	3450.4	0.12322	3450.4	0.12612	3450.4	0.1002	3450.4	0.11373	3450.4	0.17499	3450.4	0.15353
	3450.5	0.1269	3450.5	0.10662	3450.5	0.1292	3450.5	0.12692	3450.5	0.17027	3450.5	0.14607
	3450.6	0.13022	3450.6	0.10978	3450.6	0.09316	3450.6	0.12182	3450.6	0.1865	3450.6	0.14259
	3450.7	0.12255	3450.7	0.11525	3450.7	0.0982	3450.7	0.12203	3450.7	0.18196	3450.7	0.16917
	3450.8	0.12393	3450.8	0.09311	3450.8	0.11766	3450.8	0.11697	3450.8	0.17405	3450.8	0.16964
	3450.9	0.1266	3450.9	0.11347	3450.9	0.12191	3450.9	0.10853	3450.9	0.17326	3450.9	0.16324
	3451	0.12579	3451	0.11013	3451	0.10784	3451	0.12201	3451	0.17896	3451	0.17018
	3451.1	0.1336	3451.1	0.1217	3451.1	0.10884	3451.1	0.11668	3451.1	0.18308	3451.1	0.1652
	3451.2	0.13743	3451.2	0.1146	3451.2	0.12743	3451.2	0.11984	3451.2	0.18457	3451.2	0.17116
	3451.3	0.13012	3451.3	0.12708	3451.3	0.12119	3451.3	0.11645	3451.3	0.17197	3451.3	0.16233
	3451.4	0.13939	3451.4	0.09928	3451.4	0.10893	3451.4	0.14759	3451.4	0.19965	3451.4	0.15055
	3451.5	0.13521	3451.5	0.11679	3451.5	0.12467	3451.5	0.12696	3451.5	0.20352	3451.5	0.15362
	3451.6	0.14174	3451.6	0.12665	3451.6	0.12368	3451.6	0.14496	3451.6	0.19045	3451.6	0.16443
	3451.7	0.14631	3451.7	0.1253	3451.7	0.12836	3451.7	0.11587	3451.7	0.21527	3451.7	0.17255
	3451.8	0.13601	3451.8	0.12009	3451.8	0.11125	3451.8	0.12355	3451.8	0.18632	3451.8	0.1885
	3451.9	0.14055	3451.9	0.10658	3451.9	0.11726	3451.9	0.12359	3451.9	0.17938	3451.9	0.1868
	3452	0.14327	3452	0.12139	3452	0.13689	3452	0.12028	3452	0.17902	3452	0.17373
	3452.1	0.14032	3452.1	0.12287	3452.1	0.12856	3452.1	0.12885	3452.1	0.21098	3452.1	0.17807
	3452.2	0.13908	3452.2	0.12145	3452.2	0.13396	3452.2	0.13268	3452.2	0.19218	3452.2	0.1835
	3452.3	0.14772	3452.3	0.13383	3452.3	0.12742	3452.3	0.13952	3452.3	0.19601	3452.3	0.18636
	3452.4	0.15457	3452.4	0.12091	3452.4	0.13459	3452.4	0.13361	3452.4	0.22026	3452.4	0.17403
	3452.5	0.15636	3452.5	0.13759	3452.5	0.13565	3452.5	0.12323	3452.5	0.19282	3452.5	0.18843
	3452.6	0.14924	3452.6	0.14778	3452.6	0.13776	3452.6	0.1392	3452.6	0.20599	3452.6	0.1941
	3452.7	0.16027	3452.7	0.14326	3452.7	0.11952	3452.7	0.13901	3452.7	0.21037	3452.7	0.18531
	3452.8	0.14794	3452.8	0.14342	3452.8	0.14536	3452.8	0.12222	3452.8	0.21294	3452.8	0.19602
	3452.9	0.16121	3452.9	0.14548	3452.9	0.14044	3452.9	0.12975	3452.9	0.21802	3452.9	0.1955
	3453	0.15249	3453	0.12892	3453	0.11976	3453	0.16407	3453	0.22563	3453	0.20444
	3453.1	0.1524	3453.1	0.14639	3453.1	0.14798	3453.1	0.14899	3453.1	0.21423	3453.1	0.20537
	3453.2	0.14626	3453.2	0.13785	3453.2	0.13518	3453.2	0.14261	3453.2	0.2145	3453.2	0.2067
	3453.3	0.15642	3453.3	0.13435	3453.3	0.15555	3453.3	0.14369	3453.3	0.21805	3453.3	0.20899
	3453.4	0.1644	3453.4	0.13971	3453.4	0.13922	3453.4	0.13603	3453.4	0.22687	3453.4	0.19442
	3453.5	0.16138	3453.5	0.14556	3453.5	0.15401	3453.5	0.15033	3453.5	0.21608	3453.5	0.22948
	3453.6	0.15965	3453.6	0.14451	3453.6	0.13842	3453.6	0.15871	3453.6	0.23756	3453.6	0.21231
	3453.7	0.15217	3453.7	0.13377	3453.7	0.15914	3453.7	0.16093	3453.7	0.22827	3453.7	0.19831
	3453.8	0.16689	3453.8	0.15687	3453.8	0.16015	3453.8	0.15715	3453.8	0.21992	3453.8	0.22512
	3453.9	0.16278	3453.9	0.14791	3453.9	0.13394	3453.9	0.14902	3453.9	0.24755	3453.9	0.23602
	3454	0.16247	3454	0.1482	3454	0.13803	3454	0.15883	3454	0.24678	3454	0.2321
	3454.1	0.16734	3454.1	0.15404	3454.1	0.14114	3454.1	0.15505	3454.1	0.2488	3454.1	0.22584
	3454.2	0.17448	3454.2	0.14913	3454.2	0.15854	3454.2	0.15826	3454.2	0.24939	3454.2	0.21229
	3454.3	0.17314	3454.3	0.15763	3454.3	0.165	3454.3	0.15709	3454.3	0.24173	3454.3	0.23028
	3454.4	0.17613	3454.4	0.1616	3454.4	0.15016	3454.4	0.15544	3454.4	0.24888	3454.4	0.25367
	3454.5	0.18298	3454.5	0.161	3454.5	0.1562	3454.5	0.16273	3454.5	0.26977	3454.5	0.23022
	3454.6	0.1736	3454.6	0.15924	3454.6	0.14979	3454.6	0.17579	3454.6	0.26646	3454.6	0.22389
	3454.7	0.18667	3454.7	0.16992	3454.7	0.16724	3454.7	0.17635	3454.7	0.25751	3454.7	0.23548
	3454.8	0.1845	3454.8	0.15428	3454.8	0.17004	3454.8	0.15485	3454.8	0.23902	3454.8	0.25209
	3454.9	0.1762	3454.9	0.15792	3454.9	0.16618	3454.9	0.17399	3454.9	0.25288	3454.9	0.24442
	3455	0.18561	3455	0.17515	3455	0.17101	3455	0.17187	3455	0.2589	3455	0.25001
	3455.1	0.1822	3455.1	0.16861	3455.1	0.14245	3455.1	0.17802	3455.1	0.25872	3455.1	0.256
	3455.2	0.20231	3455.2	0.17803	3455.2	0.18366	3455.2	0.17298	3455.2	0.28206	3455.2	0.2525
	3455.3	0.19202	3455.3	0.18808	3455.3	0.18903	3455.3	0.17015	3455.3	0.25077	3455.3	0.25377
	3455.4	0.20338	3455.4	0.17593	3455.4	0.16636	3455.4	0.16624	3455.4	0.27864	3455.4	0.26037
	3455.5	0.19361	3455.5	0.16317	3455.5	0.18301	3455.5	0.17906	3455.5	0.27724	3455.5	0.27128
	3455.6	0.18708	3455.6	0.17539	3455.6	0.16075	3455.6	0.19468	3455.6	0.27802	3455.6	0.25837
	3455.7	0.20724	3455.7	0.18399	3455.7	0.17935	3455.7	0.18667	3455.7	0.27496	3455.7	0.2595
	3455.8	0.20198	3455.8	0.18258	3455.8	0.17841	3455.8	0.1774	3455.8	0.2809	3455.8	0.283
	3455.9	0.20787	3455.9	0.17739	3455.9	0.17986	3455.9	0.1813	3455.9	0.28533	3455.9	0.26315
	3456	0.22342	3456	0.17804	3456	0.17505	3456	0.19323	3456	0.3088	3456	0.29642
	3456.1	0.2039	3456.1	0.19897	3456.1	0.20627	3456.1	0.19295	3456.1	0.30159	3456.1	0.28819
	3456.2	0.21129	3456.2	0.22469	3456.2	0.19619	3456.2	0.18233	3456.2	0.29057	3456.2	0.29485
	3456.3	0.22762	3456.3	0.19781	3456.3	0.19393	3456.3	0.19954	3456.3	0.29537	3456.3	0.30344
	3456.4	0.22345	3456.4	0.19777	3456.4	0.19366	3456.4	0.19185	3456.4	0.30714	3456.4	0.27191
	3456.5	0.22123	3456.5	0.20822	3456.5	0.20382	3456.5	0.20618	3456.5	0.31543	3456.5	0.29618
	3456.6	0.23073	3456.6	0.1993	3456.6	0.20254	3456.6	0.19477	3456.6	0.30099	3456.6	0.29307
	3456.7	0.22486	3456.7	0.22377	3456.7	0.20358	3456.7	0.21083	3456.7	0.31935	3456.7	0.29298
	3456.8	0.2284	3456.8	0.19986	3456.8	0.19336	3456.8	0.2176	3456.8	0.328	3456.8	0.31456
	3456.9	0.23633	3456.9	0.2137	3456.9	0.21822	3456.9	0.21158	3456.9	0.33526	3456.9	0.30151
	3457	0.23897	3457	0.21071	3457	0.1814	3457	0.21618	3457	0.33267	3457	0.30753
	3457.1	0.24279	3457.1	0.20962	3457.1	0.20833	3457.1	0.22141	3457.1	0.33782	3457.1	0.32358
	3457.2	0.24483	3457.2	0.23106	3457.2	0.2095	3457.2	0.22146	3457.2	0.33498	3457.2	0.31873
	3457.3	0.23767	3457.3	0.20118	3457.3	0.21715	3457.3	0.22174	3457.3	0.35537	3457.3	0.3094
	3457.4	0.2537	3457.4	0.23876	3457.4	0.19504	3457.4	0.24273	3457.4	0.34325	3457.4	0.32408
	3457.5	0.2477	3457.5	0.23211	3457.5	0.2219	3457.5	0.22184	3457.5	0.32521	3457.5	0.33139
	3457.6	0.25834	3457.6	0.22018	3457.6	0.21062	3457.6	0.22921	3457.6	0.36577	3457.6	0.33721
	3457.7	0.25202	3457.7	0.22835	3457.7	0.20136	3457.7	0.238	3457.7	0.34656	3457.7	0.32399
	3457.8	0.25327	3457.8	0.23136	3457.8	0.24756	3457.8	0.22641	3457.8	0.35319	3457.8	0.34697
	3457.9	0.26653	3457.9	0.24508	3457.9	0.21621	3457.9	0.23456	3457.9	0.36243	3457.9	0.35028
	3458	0.26064	3458	0.25675	3458	0.22903	3458	0.2276	3458	0.35863	3458	0.35135
	3458.1	0.26841	3458.1	0.23668	3458.1	0.23828	3458.1	0.24271	3458.1	0.35854	3458.1	0.34756
	3458.2	0.27305	3458.2	0.22941	3458.2	0.24744	3458.2	0.24631	3458.2	0.38676	3458.2	0.3635
	3458.3	0.2764	3458.3	0.25388	3458.3	0.22498	3458.3	0.23844	3458.3	0.37906	3458.3	0.34651
	3458.4	0.27837	3458.4	0.24937	3458.4	0.2549	3458.4	0.24271	3458.4	0.38103	3458.4	0.37182
	3458.5	0.27448	3458.5	0.24228	3458.5	0.244	3458.5	0.25625	3458.5	0.3908	3458.5	0.37937
	3458.6	0.28616	3458.6	0.27489	3458.6	0.26551	3458.6	0.26131	3458.6	0.3966	3458.6	0.36115
	3458.7	0.28694	3458.7	0.25527	3458.7	0.25788	3458.7	0.24918	3458.7	0.40735	3458.7	0.36652
	3458.8	0.29524	3458.8	0.25599	3458.8	0.22677	3458.8	0.23261	3458.8	0.40326	3458.8	0.36277
	3458.9	0.29416	3458.9	0.2739	3458.9	0.27032	3458.9	0.26406	3458.9	0.41641	3458.9	0.37212
	3459	0.30256	3459	0.26866	3459	0.25595	3459	0.27117	3459	0.40589	3459	0.39532
	3459.1	0.30013	3459.1	0.27616	3459.1	0.27478	3459.1	0.26234	3459.1	0.41187	3459.1	0.39172
	3459.2	0.3061	3459.2	0.25844	3459.2	0.27135	3459.2	0.29296	3459.2	0.42326	3459.2	0.41417
	3459.3	0.30497	3459.3	0.2824	3459.3	0.27921	3459.3	0.27441	3459.3	0.4363	3459.3	0.39415
	3459.4	0.30574	3459.4	0.27403	3459.4	0.27155	3459.4	0.28877	3459.4	0.43058	3459.4	0.41501
	3459.5	0.31627	3459.5	0.29109	3459.5	0.28206	3459.5	0.29004	3459.5	0.42286	3459.5	0.41072
	3459.6	0.31151	3459.6	0.28613	3459.6	0.27205	3459.6	0.27458	3459.6	0.44139	3459.6	0.42242
	3459.7	0.32392	3459.7	0.28948	3459.7	0.29526	3459.7	0.2754	3459.7	0.44642	3459.7	0.41914
	3459.8	0.32672	3459.8	0.28214	3459.8	0.27515	3459.8	0.29054	3459.8	0.45487	3459.8	0.43271
	3459.9	0.32463	3459.9	0.308	3459.9	0.29342	3459.9	0.28314	3459.9	0.4706	3459.9	0.45228
	3460	0.34042	3460	0.30864	3460	0.29336	3460	0.30214	3460	0.47283	3460	0.45245
	3460.1	0.34861	3460.1	0.31351	3460.1	0.29925	3460.1	0.30844	3460.1	0.45899	3460.1	0.44532
	3460.2	0.35263	3460.2	0.30898	3460.2	0.31261	3460.2	0.31543	3460.2	0.47552	3460.2	0.4628
	3460.3	0.34676	3460.3	0.31069	3460.3	0.31364	3460.3	0.32537	3460.3	0.47978	3460.3	0.46768
	3460.4	0.35556	3460.4	0.30621	3460.4	0.31167	3460.4	0.33337	3460.4	0.49051	3460.4	0.46093
	3460.5	0.35636	3460.5	0.31164	3460.5	0.32319	3460.5	0.31962	3460.5	0.50071	3460.5	0.48599
	3460.6	0.35844	3460.6	0.32094	3460.6	0.3183	3460.6	0.32166	3460.6	0.50886	3460.6	0.49346
	3460.7	0.3727	3460.7	0.34215	3460.7	0.32435	3460.7	0.32896	3460.7	0.51108	3460.7	0.50063
	3460.8	0.3741	3460.8	0.33362	3460.8	0.32131	3460.8	0.34874	3460.8	0.49607	3460.8	0.49073
	3460.9	0.37751	3460.9	0.34249	3460.9	0.33656	3460.9	0.33797	3460.9	0.52405	3460.9	0.50478
	3461	0.38423	3461	0.33784	3461	0.34163	3461	0.33521	3461	0.53588	3461	0.50028
	3461.1	0.39738	3461.1	0.33976	3461.1	0.33003	3461.1	0.35349	3461.1	0.54541	3461.1	0.51999
	3461.2	0.38937	3461.2	0.35847	3461.2	0.35253	3461.2	0.35593	3461.2	0.52921	3461.2	0.52661
	3461.3	0.39813	3461.3	0.36595	3461.3	0.35981	3461.3	0.36746	3461.3	0.5585	3461.3	0.53304
	3461.4	0.41149	3461.4	0.3663	3461.4	0.36324	3461.4	0.36885	3461.4	0.5782	3461.4	0.52561
	3461.5	0.41063	3461.5	0.36009	3461.5	0.35809	3461.5	0.36996	3461.5	0.56997	3461.5	0.54122
	3461.6	0.40887	3461.6	0.36781	3461.6	0.37614	3461.6	0.36304	3461.6	0.56811	3461.6	0.54949
	3461.7	0.41975	3461.7	0.38636	3461.7	0.38458	3461.7	0.38844	3461.7	0.57814	3461.7	0.55904
	3461.8	0.42752	3461.8	0.38534	3461.8	0.38403	3461.8	0.37415	3461.8	0.58175	3461.8	0.54694
	3461.9	0.43184	3461.9	0.37811	3461.9	0.36262	3461.9	0.40093	3461.9	0.61102	3461.9	0.57881
	3462	0.4405	3462	0.40158	3462	0.3813	3462	0.37907	3462	0.60267	3462	0.5615
	3462.1	0.44045	3462.1	0.39382	3462.1	0.40122	3462.1	0.41157	3462.1	0.64006	3462.1	0.58595
	3462.2	0.4426	3462.2	0.41174	3462.2	0.40043	3462.2	0.41787	3462.2	0.61325	3462.2	0.60728
	3462.3	0.45502	3462.3	0.41532	3462.3	0.40352	3462.3	0.41427	3462.3	0.62751	3462.3	0.58655
	3462.4	0.45497	3462.4	0.42084	3462.4	0.40364	3462.4	0.42122	3462.4	0.63345	3462.4	0.62889
	3462.5	0.46425	3462.5	0.42186	3462.5	0.41258	3462.5	0.43075	3462.5	0.65897	3462.5	0.62404
	3462.6	0.47548	3462.6	0.42705	3462.6	0.41873	3462.6	0.42316	3462.6	0.67229	3462.6	0.64286
	3462.7	0.47831	3462.7	0.44277	3462.7	0.4198	3462.7	0.44754	3462.7	0.6699	3462.7	0.64154
	3462.8	0.49106	3462.8	0.45414	3462.8	0.42612	3462.8	0.4464	3462.8	0.67445	3462.8	0.66794
	3462.9	0.49935	3462.9	0.4397	3462.9	0.43369	3462.9	0.4428	3462.9	0.68398	3462.9	0.66722
	3463	0.48773	3463	0.45206	3463	0.44249	3463	0.45348	3463	0.69959	3463	0.6754
	3463.1	0.51214	3463.1	0.45454	3463.1	0.46618	3463.1	0.46789	3463.1	0.69844	3463.1	0.6832
	3463.2	0.51491	3463.2	0.48905	3463.2	0.48073	3463.2	0.46812	3463.2	0.7253	3463.2	0.68528
	3463.3	0.52649	3463.3	0.48003	3463.3	0.47695	3463.3	0.46026	3463.3	0.7439	3463.3	0.69893
	3463.4	0.53147	3463.4	0.48088	3463.4	0.47205	3463.4	0.4862	3463.4	0.72134	3463.4	0.71102
	3463.5	0.53865	3463.5	0.48889	3463.5	0.50123	3463.5	0.47263	3463.5	0.75661	3463.5	0.72841
	3463.6	0.54924	3463.6	0.49669	3463.6	0.50043	3463.6	0.51134	3463.6	0.76245	3463.6	0.71577
	3463.7	0.56197	3463.7	0.50201	3463.7	0.51034	3463.7	0.49125	3463.7	0.78765	3463.7	0.74336
	3463.8	0.55977	3463.8	0.53523	3463.8	0.51312	3463.8	0.53237	3463.8	0.78806	3463.8	0.77757
	3463.9	0.56505	3463.9	0.51244	3463.9	0.50887	3463.9	0.52731	3463.9	0.80086	3463.9	0.78052
	3464	0.58518	3464	0.52532	3464	0.51829	3464	0.5297	3464	0.81137	3464	0.7768
	3464.1	0.59309	3464.1	0.52354	3464.1	0.53005	3464.1	0.52746	3464.1	0.824	3464.1	0.77524
	3464.2	0.59746	3464.2	0.53902	3464.2	0.54089	3464.2	0.54457	3464.2	0.81742	3464.2	0.80795
	3464.3	0.61675	3464.3	0.55605	3464.3	0.53502	3464.3	0.53705	3464.3	0.82163	3464.3	0.81767
	3464.4	0.61592	3464.4	0.55485	3464.4	0.55686	3464.4	0.57723	3464.4	0.83477	3464.4	0.83748
	3464.5	0.62419	3464.5	0.57558	3464.5	0.56394	3464.5	0.55081	3464.5	0.87103	3464.5	0.83956
	3464.6	0.62898	3464.6	0.58265	3464.6	0.5813	3464.6	0.5715	3464.6	0.88024	3464.6	0.86029
	3464.7	0.6348	3464.7	0.59026	3464.7	0.58676	3464.7	0.58318	3464.7	0.90371	3464.7	0.87199
	3464.8	0.66828	3464.8	0.60217	3464.8	0.58535	3464.8	0.59746	3464.8	0.91343	3464.8	0.89111
	3464.9	0.66137	3464.9	0.61545	3464.9	0.60517	3464.9	0.59265	3464.9	0.92246	3464.9	0.88812
	3465	0.67972	3465	0.62042	3465	0.61295	3465	0.61581	3465	0.93353	3465	0.8994
	3465.1	0.68942	3465.1	0.63834	3465.1	0.6348	3465.1	0.6204	3465.1	0.94795	3465.1	0.89835
	3465.2	0.706	3465.2	0.62883	3465.2	0.64009	3465.2	0.62844	3465.2	0.96002	3465.2	0.9353
	3465.3	0.70402	3465.3	0.64581	3465.3	0.64381	3465.3	0.6315	3465.3	0.97286	3465.3	0.94823
	3465.4	0.7151	3465.4	0.66147	3465.4	0.65177	3465.4	0.64692	3465.4	0.98832	3465.4	0.96027
	3465.5	0.72886	3465.5	0.68728	3465.5	0.649	3465.5	0.65192	3465.5	1.01944	3465.5	0.98008
	3465.6	0.74193	3465.6	0.68246	3465.6	0.67877	3465.6	0.66733	3465.6	1.00598	3465.6	1.00958
	3465.7	0.7418	3465.7	0.69779	3465.7	0.69216	3465.7	0.69493	3465.7	1.05136	3465.7	1.00934
	3465.8	0.7697	3465.8	0.70096	3465.8	0.70309	3465.8	0.69552	3465.8	1.06666	3465.8	1.02709
	3465.9	0.77721	3465.9	0.71712	3465.9	0.70701	3465.9	0.69983	3465.9	1.06497	3465.9	1.0345
	3466	0.79006	3466	0.74039	3466	0.72987	3466	0.71276	3466	1.09462	3466	1.04773
	3466.1	0.80464	3466.1	0.73272	3466.1	0.72525	3466.1	0.72541	3466.1	1.11514	3466.1	1.075
	3466.2	0.81256	3466.2	0.75402	3466.2	0.72985	3466.2	0.72646	3466.2	1.14642	3466.2	1.07657
	3466.3	0.83084	3466.3	0.75889	3466.3	0.74949	3466.3	0.73272	3466.3	1.13954	3466.3	1.11597
	3466.4	0.83397	3466.4	0.77753	3466.4	0.75704	3466.4	0.76357	3466.4	1.16226	3466.4	1.11908
	3466.5	0.85301	3466.5	0.78004	3466.5	0.77778	3466.5	0.77457	3466.5	1.16133	3466.5	1.15114
	3466.6	0.87024	3466.6	0.79937	3466.6	0.80088	3466.6	0.7766	3466.6	1.19624	3466.6	1.17786
	3466.7	0.89307	3466.7	0.81429	3466.7	0.80346	3466.7	0.81768	3466.7	1.22384	3466.7	1.18566
	3466.8	0.89076	3466.8	0.8208	3466.8	0.82755	3466.8	0.80642	3466.8	1.23478	3466.8	1.19001
	3466.9	0.91015	3466.9	0.83903	3466.9	0.81453	3466.9	0.83779	3466.9	1.24786	3466.9	1.23122
	3467	0.92602	3467	0.87031	3467	0.83765	3467	0.83959	3467	1.2726	3467	1.2449
	3467.1	0.94893	3467.1	0.8587	3467.1	0.8512	3467.1	0.84994	3467.1	1.29503	3467.1	1.27128
	3467.2	0.96316	3467.2	0.88387	3467.2	0.87245	3467.2	0.86454	3467.2	1.30539	3467.2	1.27777
	3467.3	0.97335	3467.3	0.89643	3467.3	0.90027	3467.3	0.86382	3467.3	1.32951	3467.3	1.30434
	3467.4	0.99501	3467.4	0.92605	3467.4	0.89513	3467.4	0.89818	3467.4	1.3514	3467.4	1.32682
	3467.5	0.99841	3467.5	0.93445	3467.5	0.91541	3467.5	0.93903	3467.5	1.40076	3467.5	1.34467
	3467.6	1.02599	3467.6	0.91615	3467.6	0.94543	3467.6	0.90828	3467.6	1.41653	3467.6	1.37528
	3467.7	1.04206	3467.7	0.95509	3467.7	0.95279	3467.7	0.94157	3467.7	1.4406	3467.7	1.37805
	3467.8	1.04658	3467.8	0.97848	3467.8	0.95495	3467.8	0.94123	3467.8	1.45841	3467.8	1.41735
	3467.9	1.0809	3467.9	1.00002	3467.9	0.97195	3467.9	0.98099	3467.9	1.47307	3467.9	1.42516
	3468	1.09097	3468	1.02664	3468	0.98823	3468	0.99584	3468	1.51009	3468	1.45603
	3468.1	1.11701	3468.1	1.02814	3468.1	1.00306	3468.1	0.99947	3468.1	1.53502	3468.1	1.47985
	3468.2	1.12783	3468.2	1.05009	3468.2	1.03224	3468.2	1.00553	3468.2	1.53725	3468.2	1.50868
	3468.3	1.13411	3468.3	1.06554	3468.3	1.05661	3468.3	1.03056	3468.3	1.57472	3468.3	1.53204
	3468.4	1.17057	3468.4	1.08874	3468.4	1.06358	3468.4	1.04208	3468.4	1.60558	3468.4	1.57158
	3468.5	1.18575	3468.5	1.09929	3468.5	1.07549	3468.5	1.07165	3468.5	1.62805	3468.5	1.58139
	3468.6	1.2032	3468.6	1.10684	3468.6	1.08759	3468.6	1.0917	3468.6	1.65843	3468.6	1.61399
	3468.7	1.21389	3468.7	1.13672	3468.7	1.10896	3468.7	1.10748	3468.7	1.66839	3468.7	1.63858
	3468.8	1.2418	3468.8	1.16534	3468.8	1.13068	3468.8	1.10044	3468.8	1.71601	3468.8	1.66962
	3468.9	1.25644	3468.9	1.17395	3468.9	1.16029	3468.9	1.15113	3468.9	1.741	3468.9	1.69028
	3469	1.29341	3469	1.20412	3469	1.15968	3469	1.17043	3469	1.7639	3469	1.7118
	3469.1	1.31417	3469.1	1.2201	3469.1	1.17979	3469.1	1.18299	3469.1	1.79461	3469.1	1.74639
	3469.2	1.33978	3469.2	1.24863	3469.2	1.2163	3469.2	1.19417	3469.2	1.8257	3469.2	1.78945
	3469.3	1.36753	3469.3	1.23271	3469.3	1.22142	3469.3	1.2169	3469.3	1.86492	3469.3	1.83518
	3469.4	1.38043	3469.4	1.28796	3469.4	1.2474	3469.4	1.23596	3469.4	1.89555	3469.4	1.82788
	3469.5	1.41307	3469.5	1.30824	3469.5	1.28141	3469.5	1.26403	3469.5	1.94606	3469.5	1.87082
	3469.6	1.42009	3469.6	1.31427	3469.6	1.28704	3469.6	1.28454	3469.6	1.96858	3469.6	1.92301
	3469.7	1.45216	3469.7	1.34697	3469.7	1.31392	3469.7	1.30145	3469.7	1.99658	3469.7	1.94339
	3469.8	1.48548	3469.8	1.37853	3469.8	1.34212	3469.8	1.33743	3469.8	2.02027	3469.8	1.97633
	3469.9	1.50602	3469.9	1.3957	3469.9	1.37565	3469.9	1.34386	3469.9	2.06398	3469.9	2.00507
	3470	1.52614	3470	1.40913	3470	1.39317	3470	1.36327	3470	2.0855	3470	2.05869
	3470.1	1.56496	3470.1	1.46385	3470.1	1.41243	3470.1	1.40891	3470.1	2.15434	3470.1	2.07811
	3470.2	1.58598	3470.2	1.48156	3470.2	1.45323	3470.2	1.4129	3470.2	2.14975	3470.2	2.11535
	3470.3	1.62296	3470.3	1.49935	3470.3	1.46735	3470.3	1.43439	3470.3	2.21389	3470.3	2.15664
	3470.4	1.65138	3470.4	1.5259	3470.4	1.49731	3470.4	1.46614	3470.4	2.24614	3470.4	2.20906
	3470.5	1.66785	3470.5	1.54381	3470.5	1.51974	3470.5	1.48814	3470.5	2.28114	3470.5	2.23107
	3470.6	1.70464	3470.6	1.57354	3470.6	1.53676	3470.6	1.52595	3470.6	2.32553	3470.6	2.28211
	3470.7	1.73779	3470.7	1.61446	3470.7	1.57508	3470.7	1.56677	3470.7	2.3731	3470.7	2.31859
	3470.8	1.76006	3470.8	1.62725	3470.8	1.59811	3470.8	1.59116	3470.8	2.40843	3470.8	2.35664
	3470.9	1.81021	3470.9	1.68649	3470.9	1.63337	3470.9	1.60574	3470.9	2.47076	3470.9	2.39556
	3471	1.83325	3471	1.68694	3471	1.66528	3471	1.64644	3471	2.51635	3471	2.43339
	3471.1	1.86511	3471.1	1.73378	3471.1	1.70465	3471.1	1.66178	3471.1	2.55597	3471.1	2.50641
	3471.2	1.90271	3471.2	1.7771	3471.2	1.70727	3471.2	1.7062	3471.2	2.59244	3471.2	2.54577
	3471.3	1.93914	3471.3	1.79675	3471.3	1.74749	3471.3	1.73735	3471.3	2.65765	3471.3	2.56885
	3471.4	1.9778	3471.4	1.83694	3471.4	1.79932	3471.4	1.78312	3471.4	2.6996	3471.4	2.6362
	3471.5	2.01001	3471.5	1.86181	3471.5	1.8176	3471.5	1.78512	3471.5	2.74499	3471.5	2.67922
	3471.6	2.05136	3471.6	1.91182	3471.6	1.86781	3471.6	1.81725	3471.6	2.79699	3471.6	2.73728
	3471.7	2.08769	3471.7	1.94253	3471.7	1.88958	3471.7	1.85289	3471.7	2.85338	3471.7	2.78572
	3471.8	2.12094	3471.8	1.9707	3471.8	1.92921	3471.8	1.89505	3471.8	2.89826	3471.8	2.84327
	3471.9	2.16081	3471.9	2.00616	3471.9	1.9623	3471.9	1.92482	3471.9	2.96663	3471.9	2.89335
	3472	2.22348	3472	2.03896	3472	1.9929	3472	1.96024	3472	3.02225	3472	2.96446
	3472.1	2.25973	3472.1	2.08461	3472.1	2.03974	3472.1	1.99827	3472.1	3.0754	3472.1	3.02396
	3472.2	2.29872	3472.2	2.11486	3472.2	2.08179	3472.2	2.03728	3472.2	3.14532	3472.2	3.08015
	3472.3	2.33486	3472.3	2.16425	3472.3	2.12713	3472.3	2.07089	3472.3	3.21515	3472.3	3.14414
	3472.4	2.38991	3472.4	2.21688	3472.4	2.15474	3472.4	2.12417	3472.4	3.25757	3472.4	3.21657
	3472.5	2.44337	3472.5	2.25942	3472.5	2.21046	3472.5	2.17353	3472.5	3.32384	3472.5	3.26844
	3472.6	2.48523	3472.6	2.28612	3472.6	2.26071	3472.6	2.20053	3472.6	3.39381	3472.6	3.33566
	3472.7	2.54028	3472.7	2.34584	3472.7	2.29894	3472.7	2.25358	3472.7	3.47348	3472.7	3.40929
	3472.8	2.58795	3472.8	2.40406	3472.8	2.35067	3472.8	2.31088	3472.8	3.53568	3472.8	3.46105
	3472.9	2.6432	3472.9	2.45112	3472.9	2.40173	3472.9	2.36117	3472.9	3.61796	3472.9	3.54437
	3473	2.68798	3473	2.50193	3473	2.44246	3473	2.40727	3473	3.68958	3473	3.63059
	3473.1	2.76096	3473.1	2.55687	3473.1	2.4997	3473.1	2.45045	3473.1	3.79125	3473.1	3.70234
	3473.2	2.82636	3473.2	2.60236	3473.2	2.53674	3473.2	2.50712	3473.2	3.86831	3473.2	3.77515
	3473.3	2.86401	3473.3	2.66111	3473.3	2.60336	3473.3	2.54842	3473.3	3.93953	3473.3	3.85141
	3473.4	2.93877	3473.4	2.70791	3473.4	2.64819	3473.4	2.61327	3473.4	4.02451	3473.4	3.9509
	3473.5	3.0017	3473.5	2.78005	3473.5	2.72486	3473.5	2.67191	3473.5	4.1257	3473.5	4.03667
	3473.6	3.07599	3473.6	2.8357	3473.6	2.7761	3473.6	2.72714	3473.6	4.21936	3473.6	4.1163
	3473.7	3.14675	3473.7	2.90184	3473.7	2.85508	3473.7	2.80358	3473.7	4.31748	3473.7	4.21929
	3473.8	3.21753	3473.8	2.97878	3473.8	2.91597	3473.8	2.87167	3473.8	4.41074	3473.8	4.32098
	3473.9	3.30151	3473.9	3.03255	3473.9	2.9997	3473.9	2.90804	3473.9	4.52797	3473.9	4.43414
	3474	3.36787	3474	3.10396	3474	3.04267	3474	3.00493	3474	4.63446	3474	4.52779
	3474.1	3.46287	3474.1	3.18192	3474.1	3.12498	3474.1	3.06859	3474.1	4.73929	3474.1	4.64732
	3474.2	3.54302	3474.2	3.2584	3474.2	3.20751	3474.2	3.15887	3474.2	4.86594	3474.2	4.781
	3474.3	3.62952	3474.3	3.33815	3474.3	3.2786	3474.3	3.20886	3474.3	4.9728	3474.3	4.89161
	3474.4	3.72508	3474.4	3.41886	3474.4	3.36318	3474.4	3.30416	3474.4	5.1057	3474.4	5.01856
	3474.5	3.81781	3474.5	3.51785	3474.5	3.45208	3474.5	3.39904	3474.5	5.25667	3474.5	5.14956
	3474.6	3.92328	3474.6	3.6275	3474.6	3.53024	3474.6	3.48476	3474.6	5.3867	3474.6	5.28825
	3474.7	4.01979	3474.7	3.70308	3474.7	3.6282	3474.7	3.59505	3474.7	5.53779	3474.7	5.44919
	3474.8	4.13566	3474.8	3.81944	3474.8	3.71959	3474.8	3.66381	3474.8	5.6817	3474.8	5.57245
	3474.9	4.25478	3474.9	3.90851	3474.9	3.82588	3474.9	3.79544	3474.9	5.8361	3474.9	5.74833
	3475	4.37336	3475	4.01558	3475	3.94651	3475	3.88008	3475	6.02733	3475	5.91633
	3475.1	4.5016	3475.1	4.12177	3475.1	4.05973	3475.1	3.99938	3475.1	6.19713	3475.1	6.08954
	3475.2	4.63393	3475.2	4.25847	3475.2	4.18668	3475.2	4.11624	3475.2	6.39813	3475.2	6.28045
	3475.3	4.78603	3475.3	4.40429	3475.3	4.31311	3475.3	4.25706	3475.3	6.5964	3475.3	6.466
	3475.4	4.92923	3475.4	4.52927	3475.4	4.46283	3475.4	4.38697	3475.4	6.81274	3475.4	6.67039
	3475.5	5.079	3475.5	4.68664	3475.5	4.60141	3475.5	4.52137	3475.5	7.02495	3475.5	6.89302
	3475.6	5.26048	3475.6	4.82703	3475.6	4.75937	3475.6	4.68226	3475.6	7.26857	3475.6	7.13658
	3475.7	5.43846	3475.7	5.00637	3475.7	4.91237	3475.7	4.84307	3475.7	7.50998	3475.7	7.36247
	3475.8	5.61742	3475.8	5.15745	3475.8	5.10352	3475.8	5.00364	3475.8	7.78837	3475.8	7.64082
	3475.9	5.8301	3475.9	5.36229	3475.9	5.26769	3475.9	5.19449	3475.9	8.04975	3475.9	7.91645
	3476	6.02864	3476	5.53731	3476	5.47196	3476	5.38873	3476	8.35342	3476	8.21216
	3476.1	6.26031	3476.1	5.77856	3476.1	5.67265	3476.1	5.60301	3476.1	8.67419	3476.1	8.55056
	3476.2	6.51157	3476.2	6.01353	3476.2	5.91587	3476.2	5.81492	3476.2	9.00489	3476.2	8.88056
	3476.3	6.76576	3476.3	6.24836	3476.3	6.14158	3476.3	6.05447	3476.3	9.37544	3476.3	9.22231
	3476.4	7.03392	3476.4	6.50701	3476.4	6.39912	3476.4	6.29525	3476.4	9.76466	3476.4	9.62125
	3476.5	7.35273	3476.5	6.80104	3476.5	6.69496	3476.5	6.58852	3476.5	10.1894	3476.5	10.0089
	3476.6	7.65799	3476.6	7.08347	3476.6	6.985	3476.6	6.87701	3476.6	10.6364	3476.6	10.4674
	3476.7	8.02511	3476.7	7.4379	3476.7	7.28796	3476.7	7.19576	3476.7	11.1091	3476.7	10.9572
	3476.8	8.37854	3476.8	7.77791	3476.8	7.65593	3476.8	7.54855	3476.8	11.6191	3476.8	11.4613
	3476.9	8.77789	3476.9	8.17047	3476.9	8.05583	3476.9	7.92626	3476.9	12.2055	3476.9	12.0132
	3477	9.21164	3477	8.57679	3477	8.44816	3477	8.3212	3477	12.7976	3477	12.611
	3477.1	9.67161	3477.1	9.0375	3477.1	8.88754	3477.1	8.77424	3477.1	13.4375	3477.1	13.2442
	3477.2	10.1812	3477.2	9.55048	3477.2	9.38436	3477.2	9.22511	3477.2	14.1427	3477.2	13.9351
	3477.3	10.7162	3477.3	10.0692	3477.3	9.91611	3477.3	9.7521	3477.3	14.8942	3477.3	14.6966
	3477.4	11.3143	3477.4	10.6561	3477.4	10.4908	3477.4	10.3102	3477.4	15.7149	3477.4	15.4811
	3477.5	11.9444	3477.5	11.3066	3477.5	11.1174	3477.5	10.9134	3477.5	16.6001	3477.5	16.355
	3477.6	12.6615	3477.6	12.0114	3477.6	11.7976	3477.6	11.5968	3477.6	17.5473	3477.6	17.3056
	3477.7	13.4046	3477.7	12.7683	3477.7	12.567	3477.7	12.3085	3477.7	18.565	3477.7	18.3373
	3477.8	14.2104	3477.8	13.6404	3477.8	13.3725	3477.8	13.1219	3477.8	19.7284	3477.8	19.4789
	3477.9	15.1049	3477.9	14.5619	3477.9	14.2614	3477.9	13.9934	3477.9	20.9213	3477.9	20.6565
	3478	16.0708	3478	15.5845	3478	15.267	3478	14.9381	3478	22.213	3478	21.9379
	3478.1	17.1016	3478.1	16.7097	3478.1	16.3352	3478.1	15.9612	3478.1	23.6088	3478.1	23.3081
	3478.2	18.2435	3478.2	17.9286	3478.2	17.5071	3478.2	17.1147	3478.2	25.1308	3478.2	24.81
	3478.3	19.4615	3478.3	19.2595	3478.3	18.7885	3478.3	18.3387	3478.3	26.7737	3478.3	26.4264
	3478.4	20.794	3478.4	20.7237	3478.4	20.1706	3478.4	19.6649	3478.4	28.4854	3478.4	28.1997
	3478.5	22.1933	3478.5	22.3417	3478.5	21.6949	3478.5	21.1007	3478.5	30.3724	3478.5	30.0372
	3478.6	23.7334	3478.6	24.0614	3478.6	23.3215	3478.6	22.6718	3478.6	32.3795	3478.6	32.022
	3478.7	25.3302	3478.7	25.9313	3478.7	25.1027	3478.7	24.3587	3478.7	34.4979	3478.7	34.1344
	3478.8	27.078	3478.8	27.9674	3478.8	27.0098	3478.8	26.1719	3478.8	36.7368	3478.8	36.341
	3478.9	28.8873	3478.9	30.1329	3478.9	29.0471	3478.9	28.1055	3478.9	39.0229	3478.9	38.6796
	3479	30.7829	3479	32.44	3479	31.2185	3479	30.1327	3479	41.4044	3479	41.0583
	3479.1	32.7153	3479.1	34.8254	3479.1	33.4338	3479.1	32.2618	3479.1	43.8264	3479.1	43.465
	3479.2	34.694	3479.2	37.31	3479.2	35.7654	3479.2	34.3988	3479.2	46.2446	3479.2	45.9155
	3479.3	36.6856	3479.3	39.835	3479.3	38.1066	3479.3	36.5534	3479.3	48.6964	3479.3	48.3316
	3479.4	38.6042	3479.4	42.3115	3479.4	40.3927	3479.4	38.7122	3479.4	51.0675	3479.4	50.6882
	3479.5	40.4621	3479.5	44.7311	3479.5	42.6166	3479.5	40.7775	3479.5	53.2186	3479.5	52.8686
	3479.6	42.178	3479.6	47.0137	3479.6	44.728	3479.6	42.7409	3479.6	55.2285	3479.6	54.8825
	3479.7	43.7115	3479.7	49.0488	3479.7	46.5941	3479.7	44.539	3479.7	56.9682	3479.7	56.6138
	3479.8	44.9941	3479.8	50.7889	3479.8	48.1618	3479.8	46.0385	3479.8	58.3435	3479.8	58.0504
	3479.9	45.9515	3479.9	52.1508	3479.9	49.4079	3479.9	47.1734	3479.9	59.3026	3479.9	59.052
	3480	46.5594	3480	53.0247	3480	50.205	3480	47.9082	3480	59.8222	3480	59.5709
	3480.1	46.7306	3480.1	53.3455	3480.1	50.4657	3480.1	48.1889	3480.1	59.7917	3480.1	59.562
	3480.2	46.429	3480.2	53.1095	3480.2	50.1815	3480.2	47.9451	3480.2	59.1943	3480.2	59.0019
	3480.3	45.6652	3480.3	52.211	3480.3	49.2952	3480.3	47.1566	3480.3	57.9852	3480.3	57.8295
	3480.4	44.3946	3480.4	50.661	3480.4	47.8186	3480.4	45.8342	3480.4	56.1315	3480.4	56.0216
	3480.5	42.6385	3480.5	48.4524	3480.5	45.7419	3480.5	43.8963	3480.5	53.7162	3480.5	53.622
	3480.6	40.3856	3480.6	45.6626	3480.6	43.0696	3480.6	41.4347	3480.6	50.6697	3480.6	50.5833
	3480.7	37.6185	3480.7	42.1534	3480.7	39.8709	3480.7	38.4484	3480.7	47.0216	3480.7	46.9533
	3480.8	34.3981	3480.8	38.1279	3480.8	36.1433	3480.8	34.9578	3480.8	42.8138	3480.8	42.795
	3480.9	30.8086	3480.9	33.6448	3480.9	31.9526	3480.9	31.0389	3480.9	38.2392	3480.9	38.2107
	3481	26.8664	3481	28.6956	3481	27.3737	3481	26.7278	3481	33.1527	3481	33.188
	3481.1	22.6656	3481.1	23.4699	3481.1	22.4171	3481.1	22.1889	3481.1	27.7506	3481.1	27.8488
	3481.2	18.1876	3481.2	18.0514	3481.2	17.3044	3481.2	17.461	3481.2	22.0485	3481.2	22.274
	3481.3	13.5782	3481.3	12.5175	3481.3	12.0528	3481.3	12.5281	3481.3	16.2513	3481.3	16.461
	3481.4	8.90118	3481.4	6.86117	3481.4	6.78791	3481.4	7.45507	3481.4	10.3496	3481.4	10.5291
	3481.5	4.2111	3481.5	1.13139	3481.5	1.49754	3481.5	2.42006	3481.5	4.53257	3481.5	4.62922
	3481.6	-0.44462	3481.6	-4.38326	3481.6	-3.71705	3481.6	-2.53295	3481.6	-1.21343	3481.6	-1.17423
	3481.7	-4.92705	3481.7	-9.6775	3481.7	-8.75839	3481.7	-7.39242	3481.7	-6.79683	3481.7	-6.77552
	3481.8	-9.15422	3481.8	-14.7345	3481.8	-13.469	3481.8	-11.8803	3481.8	-12.067	3481.8	-12.1271
	3481.9	-13.1473	3481.9	-19.404	3481.9	-17.8457	3481.9	-16.0459	3481.9	-17.0048	3481.9	-17.0619
	3482	-16.7836	3482	-23.632	3482	-21.7744	3482	-19.8977	3482	-21.5179	3482	-21.4991
	3482.1	-20.0183	3482.1	-27.2704	3482.1	-25.2029	3482.1	-23.1926	3482.1	-25.423	3482.1	-25.4608
	3482.2	-22.8409	3482.2	-30.3559	3482.2	-28.1124	3482.2	-26.061	3482.2	-28.8046	3482.2	-28.863
	3482.3	-25.1899	3482.3	-32.7812	3482.3	-30.4621	3482.3	-28.3287	3482.3	-31.6533	3482.3	-31.7056
	3482.4	-27.0206	3482.4	-34.5926	3482.4	-32.2198	3482.4	-30.1111	3482.4	-33.8692	3482.4	-33.9388
	3482.5	-28.353	3482.5	-35.739	3482.5	-33.3371	3482.5	-31.3132	3482.5	-35.434	3482.5	-35.5163
	3482.6	-29.1664	3482.6	-36.2426	3482.6	-33.8699	3482.6	-31.9733	3482.6	-36.3926	3482.6	-36.5304
	3482.7	-29.5047	3482.7	-36.1807	3482.7	-33.8509	3482.7	-32.0734	3482.7	-36.7627	3482.7	-36.9025
	3482.8	-29.3896	3482.8	-35.5127	3482.8	-33.2754	3482.8	-31.6681	3482.8	-36.5777	3482.8	-36.7467
	3482.9	-28.8666	3482.9	-34.3711	3482.9	-32.2745	3482.9	-30.8444	3482.9	-35.9276	3482.9	-36.0915
	3483	-27.9859	3483	-32.7978	3483	-30.8579	3483	-29.6359	3483	-34.803	3483	-34.9943
	3483.1	-26.7803	3483.1	-30.9029	3483.1	-29.1435	3483.1	-28.1152	3483.1	-33.2995	3483.1	-33.5487
	3483.2	-25.3282	3483.2	-28.7168	3483.2	-27.1747	3483.2	-26.299	3483.2	-31.5166	3483.2	-31.7819
	3483.3	-23.6537	3483.3	-26.3699	3483.3	-24.9969	3483.3	-24.3495	3483.3	-29.467	3483.3	-29.7392
	3483.4	-21.8442	3483.4	-23.9365	3483.4	-22.765	3483.4	-22.2813	3483.4	-27.2919	3483.4	-27.5364
	3483.5	-19.9555	3483.5	-21.4733	3483.5	-20.4514	3483.5	-20.1371	3483.5	-25.008	3483.5	-25.2277
	3483.6	-18.0437	3483.6	-19.0288	3483.6	-18.1722	3483.6	-17.9703	3483.6	-22.6817	3483.6	-22.8686
	3483.7	-16.1402	3483.7	-16.6216	3483.7	-15.986	3483.7	-15.8375	3483.7	-20.2849	3483.7	-20.4774
	3483.8	-14.2882	3483.8	-14.3413	3483.8	-13.8289	3483.8	-13.7782	3483.8	-17.962	3483.8	-18.1468
	3483.9	-12.4591	3483.9	-12.1652	3483.9	-11.8096	3483.9	-11.7789	3483.9	-15.6983	3483.9	-15.8676
	3484	-10.7162	3484	-10.1359	3484	-9.88409	3484	-9.90511	3484	-13.4942	3484	-13.6784
	3484.1	-9.05533	3484.1	-8.23693	3484.1	-8.08412	3484.1	-8.20052	3484.1	-11.459	3484.1	-11.6376
	3484.2	-7.52042	3484.2	-6.53659	3484.2	-6.46766	3484.2	-6.59059	3484.2	-9.5096	3484.2	-9.66084
	3484.3	-6.06344	3484.3	-4.96828	3484.3	-4.91339	3484.3	-5.0927	3484.3	-7.70212	3484.3	-7.86056
	3484.4	-4.73334	3484.4	-3.54207	3484.4	-3.55531	3484.4	-3.70439	3484.4	-5.96896	3484.4	-6.15776
	3484.5	-3.50745	3484.5	-2.23463	3484.5	-2.28904	3484.5	-2.4608	3484.5	-4.39462	3484.5	-4.56582
	3484.6	-2.39241	3484.6	-1.05493	3484.6	-1.18171	3484.6	-1.30426	3484.6	-2.90759	3484.6	-3.08083
	3484.7	-1.35681	3484.7	-3.33907e-05	3484.7	-0.14704	3484.7	-0.27385	3484.7	-1.60458	3484.7	-1.77856
	3484.8	-0.43951	3484.8	0.95823	3484.8	0.77063	3484.8	0.65654	3484.8	-0.38468	3484.8	-0.55648
	3484.9	0.40361	3484.9	1.76473	3484.9	1.59803	3484.9	1.47797	3484.9	0.7291	3484.9	0.54081
	3485	1.13975	3485	2.51105	3485	2.31842	3485	2.24567	3485	1.69036	3485	1.52732
	3485.1	1.81426	3485.1	3.17674	3485.1	2.99228	3485.1	2.9076	3485.1	2.58981	3485.1	2.41593
	3485.2	2.40758	3485.2	3.7344	3485.2	3.54423	3485.2	3.48278	3485.2	3.36578	3485.2	3.20256
	3485.3	2.92761	3485.3	4.2366	3485.3	4.0136	3485.3	4.01832	3485.3	4.07785	3485.3	3.9091
	3485.4	3.38893	3485.4	4.66292	3485.4	4.43853	3485.4	4.46483	3485.4	4.69301	3485.4	4.51963
	3485.5	3.76833	3485.5	5.00179	3485.5	4.8123	3485.5	4.83601	3485.5	5.23775	3485.5	5.06142
	3485.6	4.09774	3485.6	5.29702	3485.6	5.0894	3485.6	5.16883	3485.6	5.68045	3485.6	5.49552
	3485.7	4.36672	3485.7	5.51487	3485.7	5.34658	3485.7	5.42539	3485.7	6.06041	3485.7	5.86719
	3485.8	4.58863	3485.8	5.68592	3485.8	5.5128	3485.8	5.63902	3485.8	6.38278	3485.8	6.205
	3485.9	4.75591	3485.9	5.81711	3485.9	5.63926	3485.9	5.78686	3485.9	6.60847	3485.9	6.43163
	3486	4.88919	3486	5.86236	3486	5.72749	3486	5.92548	3486	6.79298	3486	6.63504
	3486.1	4.9621	3486.1	5.89008	3486.1	5.78373	3486.1	5.9783	3486.1	6.93943	3486.1	6.77379
	3486.2	5.02064	3486.2	5.89941	3486.2	5.80126	3486.2	6.00672	3486.2	7.0168	3486.2	6.86589
	3486.3	5.02233	3486.3	5.83734	3486.3	5.744	3486.3	5.99554	3486.3	7.04089	3486.3	6.88669
	3486.4	4.9971	3486.4	5.7715	3486.4	5.69054	3486.4	5.96764	3486.4	7.02384	3486.4	6.89231
	3486.5	4.95184	3486.5	5.65341	3486.5	5.59581	3486.5	5.88706	3486.5	6.98984	3486.5	6.84873
	3486.6	4.86023	3486.6	5.53072	3486.6	5.47454	3486.6	5.78933	3486.6	6.87433	3486.6	6.76613
	3486.7	4.76811	3486.7	5.34413	3486.7	5.33322	3486.7	5.6625	3486.7	6.75628	3486.7	6.62673
	3486.8	4.64139	3486.8	5.17943	3486.8	5.15777	3486.8	5.52442	3486.8	6.60675	3486.8	6.48728
	3486.9	4.49836	3486.9	4.96099	3486.9	4.98819	3486.9	5.35268	3486.9	6.43497	3486.9	6.30906
	3487	4.34132	3487	4.76528	3487	4.78702	3487	5.15255	3487	6.23624	3487	6.11997
	3487.1	4.16793	3487.1	4.53463	3487.1	4.58024	3487.1	4.97592	3487.1	6.02003	3487.1	5.91078
	3487.2	3.98297	3487.2	4.3119	3487.2	4.36233	3487.2	4.76086	3487.2	5.77883	3487.2	5.67815
	3487.3	3.78233	3487.3	4.04319	3487.3	4.13051	3487.3	4.53435	3487.3	5.51086	3487.3	5.41981
	3487.4	3.58819	3487.4	3.80052	3487.4	3.89622	3487.4	4.29857	3487.4	5.26055	3487.4	5.19217
	3487.5	3.38817	3487.5	3.57313	3487.5	3.67028	3487.5	4.05835	3487.5	4.98309	3487.5	4.90134
	3487.6	3.1829	3487.6	3.31301	3487.6	3.43572	3487.6	3.81321	3487.6	4.68859	3487.6	4.64976
	3487.7	2.97174	3487.7	3.06538	3487.7	3.18377	3487.7	3.56963	3487.7	4.42963	3487.7	4.36935
	3487.8	2.76369	3487.8	2.83284	3487.8	2.93721	3487.8	3.339	3487.8	4.14773	3487.8	4.07368
	3487.9	2.54871	3487.9	2.58268	3487.9	2.69367	3487.9	3.09228	3487.9	3.84111	3487.9	3.78837
	3488	2.35292	3488	2.34639	3488	2.48152	3488	2.85266	3488	3.56261	3488	3.52528
	3488.1	2.14755	3488.1	2.11021	3488.1	2.26638	3488.1	2.61301	3488.1	3.28585	3488.1	3.24313
	3488.2	1.93922	3488.2	1.8964	3488.2	2.02765	3488.2	2.37741	3488.2	2.97967	3488.2	2.9403
	3488.3	1.74943	3488.3	1.68301	3488.3	1.8185	3488.3	2.14839	3488.3	2.71492	3488.3	2.69641
	3488.4	1.55933	3488.4	1.4824	3488.4	1.61038	3488.4	1.92686	3488.4	2.42476	3488.4	2.41827
	3488.5	1.36169	3488.5	1.28757	3488.5	1.39827	3488.5	1.69348	3488.5	2.15904	3488.5	2.15247
	3488.6	1.1949	3488.6	1.08626	3488.6	1.19942	3488.6	1.4765	3488.6	1.89938	3488.6	1.86475
	3488.7	1.01632	3488.7	0.88013	3488.7	1.00974	3488.7	1.26744	3488.7	1.64037	3488.7	1.63157
	3488.8	0.82899	3488.8	0.70786	3488.8	0.81974	3488.8	1.04367	3488.8	1.39146	3488.8	1.36704
	3488.9	0.66233	3488.9	0.54557	3488.9	0.63289	3488.9	0.86166	3488.9	1.1447	3488.9	1.11339
	3489	0.51044	3489	0.37559	3489	0.46093	3489	0.66101	3489	0.87278	3489	0.87548
	3489.1	0.34502	3489.1	0.21225	3489.1	0.29758	3489.1	0.4586	3489.1	0.62292	3489.1	0.63389
	3489.2	0.19204	3489.2	0.04254	3489.2	0.12964	3489.2	0.27047	3489.2	0.39676	3489.2	0.39098
	3489.3	0.02984	3489.3	-0.10747	3489.3	-0.04318	3489.3	0.0719	3489.3	0.13671	3489.3	0.16567
	3489.4	-0.11986	3489.4	-0.27363	3489.4	-0.22638	3489.4	-0.09497	3489.4	-0.08396	3489.4	-0.05418
	3489.5	-0.27655	3489.5	-0.44232	3489.5	-0.38022	3489.5	-0.29425	3489.5	-0.29375	3489.5	-0.2984
	3489.6	-0.42096	3489.6	-0.58278	3489.6	-0.54963	3489.6	-0.48544	3489.6	-0.54105	3489.6	-0.54292
	3489.7	-0.5809	3489.7	-0.72974	3489.7	-0.71797	3489.7	-0.67015	3489.7	-0.77674	3489.7	-0.77026
	3489.8	-0.72757	3489.8	-0.90753	3489.8	-0.86884	3489.8	-0.8579	3489.8	-1.00207	3489.8	-0.99852
	3489.9	-0.87374	3489.9	-1.06008	3489.9	-1.03989	3489.9	-1.04912	3489.9	-1.24892	3489.9	-1.21496
	3490	-1.02448	3490	-1.22001	3490	-1.22309	3490	-1.24041	3490	-1.45889	3490	-1.44478
	3490.1	-1.15334	3490.1	-1.39752	3490.1	-1.37435	3490.1	-1.42204	3490.1	-1.70506	3490.1	-1.65357
	3490.2	-1.28568	3490.2	-1.57648	3490.2	-1.54941	3490.2	-1.59879	3490.2	-1.90578	3490.2	-1.89331
	3490.3	-1.45545	3490.3	-1.72513	3490.3	-1.72498	3490.3	-1.79815	3490.3	-2.12661	3490.3	-2.11202
	3490.4	-1.59021	3490.4	-1.90823	3490.4	-1.91877	3490.4	-1.99169	3490.4	-2.36673	3490.4	-2.33363
	3490.5	-1.74532	3490.5	-2.07529	3490.5	-2.08485	3490.5	-2.1909	3490.5	-2.59215	3490.5	-2.54383
	3490.6	-1.89827	3490.6	-2.26419	3490.6	-2.25947	3490.6	-2.39595	3490.6	-2.79541	3490.6	-2.77605
	3490.7	-2.04164	3490.7	-2.45124	3490.7	-2.42962	3490.7	-2.57495	3490.7	-3.01349	3490.7	-2.96836
	3490.8	-2.2008	3490.8	-2.62358	3490.8	-2.60642	3490.8	-2.76864	3490.8	-3.20599	3490.8	-3.17631
	3490.9	-2.3216	3490.9	-2.80529	3490.9	-2.78622	3490.9	-2.93854	3490.9	-3.39116	3490.9	-3.35411
	3491	-2.46986	3491	-2.9824	3491	-2.95699	3491	-3.10288	3491	-3.60719	3491	-3.53737
	3491.1	-2.59525	3491.1	-3.14089	3491.1	-3.12163	3491.1	-3.27792	3491.1	-3.74833	3491.1	-3.69549
	3491.2	-2.71751	3491.2	-3.29864	3491.2	-3.25186	3491.2	-3.43977	3491.2	-3.9103	3491.2	-3.85689
	3491.3	-2.84825	3491.3	-3.45124	3491.3	-3.41641	3491.3	-3.58169	3491.3	-4.06717	3491.3	-4.00752
	3491.4	-2.94868	3491.4	-3.59258	3491.4	-3.53531	3491.4	-3.73278	3491.4	-4.22329	3491.4	-4.13829
	3491.5	-3.04284	3491.5	-3.72509	3491.5	-3.68495	3491.5	-3.84642	3491.5	-4.30854	3491.5	-4.2288
	3491.6	-3.10637	3491.6	-3.83911	3491.6	-3.78761	3491.6	-3.95033	3491.6	-4.38646	3491.6	-4.30718
	3491.7	-3.1745	3491.7	-3.93522	3491.7	-3.85605	3491.7	-4.02225	3491.7	-4.43571	3491.7	-4.36074
	3491.8	-3.23176	3491.8	-3.99507	3491.8	-3.9363	3491.8	-4.08579	3491.8	-4.46068	3491.8	-4.36726
	3491.9	-3.22517	3491.9	-4.03755	3491.9	-3.96624	3491.9	-4.13066	3491.9	-4.42567	3491.9	-4.37716
	3492	-3.20242	3492	-4.06569	3492	-3.98322	3492	-4.13907	3492	-4.38934	3492	-4.31262
	3492.1	-3.16318	3492.1	-4.06775	3492.1	-3.96262	3492.1	-4.12847	3492.1	-4.2818	3492.1	-4.21211
	3492.2	-3.08801	3492.2	-4.01684	3492.2	-3.90807	3492.2	-4.04589	3492.2	-4.15378	3492.2	-4.09414
	3492.3	-2.98348	3492.3	-3.95531	3492.3	-3.80372	3492.3	-3.95358	3492.3	-3.95902	3492.3	-3.90731
	3492.4	-2.83125	3492.4	-3.82795	3492.4	-3.70098	3492.4	-3.81355	3492.4	-3.74234	3492.4	-3.67614
	3492.5	-2.65202	3492.5	-3.67242	3492.5	-3.53572	3492.5	-3.65516	3492.5	-3.43428	3492.5	-3.3671
	3492.6	-2.41662	3492.6	-3.45821	3492.6	-3.31218	3492.6	-3.43135	3492.6	-3.09901	3492.6	-3.03092
	3492.7	-2.1472	3492.7	-3.20892	3492.7	-3.03674	3492.7	-3.16583	3492.7	-2.67665	3492.7	-2.60424
	3492.8	-1.80248	3492.8	-2.90987	3492.8	-2.72015	3492.8	-2.83407	3492.8	-2.16006	3492.8	-2.14134
	3492.9	-1.42797	3492.9	-2.5021	3492.9	-2.32799	3492.9	-2.44916	3492.9	-1.60466	3492.9	-1.58276
	3493	-0.97925	3493	-2.06282	3493	-1.87936	3493	-2.01141	3493	-0.97074	3493	-0.95535
	3493.1	-0.46826	3493.1	-1.52684	3493.1	-1.38663	3493.1	-1.50835	3493.1	-0.24702	3493.1	-0.23054
	3493.2	0.10053	3493.2	-0.94765	3493.2	-0.80511	3493.2	-0.9114	3493.2	0.56634	3493.2	0.59693
	3493.3	0.73676	3493.3	-0.28955	3493.3	-0.14197	3493.3	-0.27613	3493.3	1.47636	3493.3	1.47915
	3493.4	1.459	3493.4	0.47108	3493.4	0.59764	3493.4	0.46466	3493.4	2.49778	3493.4	2.4936
	3493.5	2.26354	3493.5	1.31405	3493.5	1.41982	3493.5	1.29693	3493.5	3.5956	3493.5	3.5987
	3493.6	3.14302	3493.6	2.26987	3493.6	2.35846	3493.6	2.17515	3493.6	4.83829	3493.6	4.84571
	3493.7	4.11391	3493.7	3.31875	3493.7	3.37768	3493.7	3.17247	3493.7	6.17735	3493.7	6.17365
	3493.8	5.18681	3493.8	4.4935	3493.8	4.49873	3493.8	4.28116	3493.8	7.61327	3493.8	7.61879
	3493.9	6.34573	3493.9	5.75223	3493.9	5.73624	3493.9	5.47917	3493.9	9.18887	3493.9	9.20644
	3494	7.6201	3494	7.21243	3494	7.07595	3494	6.80747	3494	10.9307	3494	10.9072
	3494.1	9.01687	3494.1	8.76784	3494.1	8.59252	3494.1	8.27593	3494.1	12.7783	3494.1	12.7328
	3494.2	10.4884	3494.2	10.4548	3494.2	10.2145	3494.2	9.81162	3494.2	14.7189	3494.2	14.6756
	3494.3	12.0669	3494.3	12.2759	3494.3	11.9451	3494.3	11.4815	3494.3	16.828	3494.3	16.765
	3494.4	13.7683	3494.4	14.2389	3494.4	13.8381	3494.4	13.2793	3494.4	19.0034	3494.4	18.9975
	3494.5	15.5724	3494.5	16.367	3494.5	15.8672	3494.5	15.2262	3494.5	21.3036	3494.5	21.3195
	3494.6	17.4186	3494.6	18.6125	3494.6	18.0407	3494.6	17.2506	3494.6	23.7785	3494.6	23.7402
	3494.7	19.3907	3494.7	21.012	3494.7	20.2846	3494.7	19.3651	3494.7	26.2829	3494.7	26.2223
	3494.8	21.4133	3494.8	23.5015	3494.8	22.6243	3494.8	21.55	3494.8	28.8524	3494.8	28.6921
	3494.9	23.4336	3494.9	26.0284	3494.9	24.9771	3494.9	23.7832	3494.9	31.4061	3494.9	31.2072
	3495	25.4645	3495	28.6098	3495	27.3719	3495	26.0631	3495	33.8793	3495	33.6702
	3495.1	27.4415	3495.1	31.1659	3495.1	29.746	3495.1	28.2703	3495.1	36.2783	3495.1	36.1167
	3495.2	29.3294	3495.2	33.6245	3495.2	32.0281	3495.2	30.3915	3495.2	38.5096	3495.2	38.3803
	3495.3	31.0771	3495.3	35.9035	3495.3	34.1107	3495.3	32.3643	3495.3	40.5158	3495.3	40.4111
	3495.4	32.615	3495.4	37.932	3495.4	35.9539	3495.4	34.1152	3495.4	42.2606	3495.4	42.1592
	3495.5	33.9041	3495.5	39.6705	3495.5	37.5082	3495.5	35.629	3495.5	43.6415	3495.5	43.5567
	3495.6	34.8702	3495.6	41.0153	3495.6	38.706	3495.6	36.7308	3495.6	44.6101	3495.6	44.5654
	3495.7	35.4753	3495.7	41.8669	3495.7	39.4672	3495.7	37.4563	3495.7	45.1322	3495.7	45.0975
	3495.8	35.6651	3495.8	42.1784	3495.8	39.7031	3495.8	37.7465	3495.8	45.1104	3495.8	45.0893
	3495.9	35.4068	3495.9	41.9286	3495.9	39.419	3495.9	37.4937	3495.9	44.516	3495.9	44.522
	3496	34.6684	3496	41.0458	3496	38.5473	3496	36.7074	3496	43.3174	3496	43.3441
	3496.1	33.4338	3496.1	39.5168	3496.1	37.1189	3496.1	35.3458	3496.1	41.523	3496.1	41.5959
	3496.2	31.7558	3496.2	37.3649	3496.2	35.0987	3496.2	33.4945	3496.2	39.1385	3496.2	39.2283
	3496.3	29.5856	3496.3	34.6041	3496.3	32.5177	3496.3	31.1262	3496.3	36.1355	3496.3	36.2944
	3496.4	26.9051	3496.4	31.2488	3496.4	29.4137	3496.4	28.2491	3496.4	32.6163	3496.4	32.7771
	3496.5	23.8549	3496.5	27.3352	3496.5	25.8418	3496.5	24.8964	3496.5	28.6464	3496.5	28.7736
	3496.6	20.3883	3496.6	22.9953	3496.6	21.7989	3496.6	21.1072	3496.6	24.1958	3496.6	24.2908
	3496.7	16.5965	3496.7	18.3486	3496.7	17.4047	3496.7	16.9591	3496.7	19.3164	3496.7	19.4359
	3496.8	12.542	3496.8	13.3714	3496.8	12.6976	3496.8	12.5564	3496.8	14.1457	3496.8	14.2994
	3496.9	8.31449	3496.9	8.1483	3496.9	7.82609	3496.9	7.94859	3496.9	8.81453	3496.9	8.93891
	3497	3.89913	3497	2.79183	3497	2.82652	3497	3.19884	3497	3.19883	3497	3.43211
	3497.1	-0.53824	3497.1	-2.58782	3497.1	-2.18842	3497.1	-1.62225	3497.1	-2.47517	3497.1	-2.23354
	3497.2	-4.96999	3497.2	-7.96259	3497.2	-7.22897	3497.2	-6.40038	3497.2	-8.05952	3497.2	-7.8109
	3497.3	-9.34924	3497.3	-13.232	3497.3	-12.2202	3497.3	-11.0888	3497.3	-13.4949	3497.3	-13.2169
	3497.4	-13.5217	3497.4	-18.2405	3497.4	-16.9137	3497.4	-15.4708	3497.4	-18.6941	3497.4	-18.4148
	3497.5	-17.499	3497.5	-22.845	3497.5	-21.3333	3497.5	-19.6389	3497.5	-23.5139	3497.5	-23.3143
	3497.6	-21.2265	3497.6	-27.1434	3497.6	-25.3859	3497.6	-23.5901	3497.6	-27.9847	3497.6	-27.8446
	3497.7	-24.5718	3497.7	-31.0212	3497.7	-28.9826	3497.7	-27.0656	3497.7	-32.0714	3497.7	-31.954
	3497.8	-27.5071	3497.8	-34.3815	3497.8	-32.1613	3497.8	-30.071	3497.8	-35.7015	3497.8	-35.5166
	3497.9	-30.0314	3497.9	-37.1199	3497.9	-34.7621	3497.9	-32.6501	3497.9	-38.6909	3497.9	-38.531
	3498	-32.0948	3498	-39.3291	3498	-36.8168	3498	-34.6946	3498	-41.1732	3498	-40.9745
	3498.1	-33.6935	3498.1	-40.8252	3498.1	-38.3399	3498.1	-36.1899	3498.1	-43.0059	3498.1	-42.8515
	3498.2	-34.7599	3498.2	-41.7227	3498.2	-39.218	3498.2	-37.1118	3498.2	-44.2712	3498.2	-44.1202
	3498.3	-35.3392	3498.3	-42.0093	3498.3	-39.5226	3498.3	-37.5354	3498.3	-44.8937	3498.3	-44.8008
	3498.4	-35.4833	3498.4	-41.692	3498.4	-39.292	3498.4	-37.4192	3498.4	-44.9538	3498.4	-44.9026
	3498.5	-35.1745	3498.5	-40.8517	3498.5	-38.5498	3498.5	-36.8215	3498.5	-44.5012	3498.5	-44.4904
	3498.6	-34.4639	3498.6	-39.511	3498.6	-37.3703	3498.6	-35.8415	3498.6	-43.5752	3498.6	-43.5674
	3498.7	-33.4091	3498.7	-37.8139	3498.7	-35.806	3498.7	-34.4802	3498.7	-42.224	3498.7	-42.2494
	3498.8	-32.0874	3498.8	-35.7973	3498.8	-33.9812	3498.8	-32.8026	3498.8	-40.5438	3498.8	-40.5844
	3498.9	-30.5125	3498.9	-33.4886	3498.9	-31.9119	3498.9	-30.875	3498.9	-38.5545	3498.9	-38.6158
	3499	-28.7432	3499	-31.0829	3499	-29.6841	3499	-28.7689	3499	-36.3032	3499	-36.3882
	3499.1	-26.8434	3499.1	-28.5991	3499.1	-27.3466	3499.1	-26.6073	3499.1	-33.974	3499.1	-34.0156
	3499.2	-24.8612	3499.2	-26.0039	3499.2	-24.9485	3499.2	-24.353	3499.2	-31.5457	3499.2	-31.5546
	3499.3	-22.8357	3499.3	-23.4753	3499.3	-22.6226	3499.3	-22.1319	3499.3	-29.0443	3499.3	-29.0682
	3499.4	-20.8065	3499.4	-21.0238	3499.4	-20.3465	3499.4	-19.9492	3499.4	-26.5576	3499.4	-26.5738
	3499.5	-18.8345	3499.5	-18.7071	3499.5	-18.1224	3499.5	-17.831	3499.5	-24.1211	3499.5	-24.1187
	3499.6	-16.9009	3499.6	-16.452	3499.6	-16.0011	3499.6	-15.759	3499.6	-21.7205	3499.6	-21.7312
	3499.7	-15.0636	3499.7	-14.3631	3499.7	-13.9758	3499.7	-13.8322	3499.7	-19.3801	3499.7	-19.4199
	3499.8	-13.3141	3499.8	-12.3804	3499.8	-12.1068	3499.8	-12.0139	3499.8	-17.1927	3499.8	-17.2032
	3499.9	-11.66	3499.9	-10.5311	3499.9	-10.3844	3499.9	-10.3233	3499.9	-15.0813	3499.9	-15.128
	3500	-10.1303	3500	-8.8421	3500	-8.7761	3500	-8.75317	3500	-13.1144	3500	-13.1735
	3500.1	-8.69154	3500.1	-7.31364	3500.1	-7.27958	3500.1	-7.30666	3500.1	-11.2419	3500.1	-11.3343
	3500.2	-7.36079	3500.2	-5.89404	3500.2	-5.95071	3500.2	-5.95801	3500.2	-9.51563	3500.2	-9.64932
	3500.3	-6.14272	3500.3	-4.62465	3500.3	-4.69463	3500.3	-4.7423	3500.3	-7.93119	3500.3	-8.07258
	3500.4	-5.01011	3500.4	-3.4734	3500.4	-3.57589	3500.4	-3.62233	3500.4	-6.4814	3500.4	-6.61031
	3500.5	-3.98265	3500.5	-2.43843	3500.5	-2.56069	3500.5	-2.61174	3500.5	-5.14176	3500.5	-5.26851
	3500.6	-3.04541	3500.6	-1.48722	3500.6	-1.62702	3500.6	-1.70251	3500.6	-3.95709	3500.6	-4.05144
	3500.7	-2.18557	3500.7	-0.64424	3500.7	-0.809	3500.7	-0.87678	3500.7	-2.83379	3500.7	-2.92967
	3500.8	-1.40803	3500.8	0.09458	3500.8	-0.06268	3500.8	-0.11886	3500.8	-1.81321	3500.8	-1.91269
	3500.9	-0.7267	3500.9	0.74224	3500.9	0.59615	3500.9	0.54366	3500.9	-0.89613	3500.9	-1.01595
	3501	-0.10801	3501	1.35261	3501	1.18191	3501	1.15502	3501	-0.07839	3501	-0.1828
	3501.1	0.44769	3501.1	1.86189	3501.1	1.6665	3501.1	1.6663	3501.1	0.66203	3501.1	0.56082
	3501.2	0.92309	3501.2	2.31112	3501.2	2.12259	3501.2	2.12893	3501.2	1.29015	3501.2	1.22287
	3501.3	1.35157	3501.3	2.67037	3501.3	2.50269	3501.3	2.53928	3501.3	1.87205	3501.3	1.79577
	3501.4	1.72152	3501.4	2.98476	3501.4	2.82423	3501.4	2.87545	3501.4	2.36872	3501.4	2.26435
	3501.5	2.02962	3501.5	3.24233	3501.5	3.09887	3501.5	3.15033	3501.5	2.80117	3501.5	2.70548
	3501.6	2.29177	3501.6	3.47151	3501.6	3.30742	3501.6	3.3949	3501.6	3.15449	3501.6	3.06059
	3501.7	2.52404	3501.7	3.63202	3501.7	3.50253	3501.7	3.58458	3501.7	3.47126	3501.7	3.37873
	3501.8	2.69043	3501.8	3.74743	3501.8	3.64912	3501.8	3.71788	3501.8	3.71904	3501.8	3.6171
	3501.9	2.83219	3501.9	3.8478	3501.9	3.73336	3501.9	3.84588	3501.9	3.90232	3501.9	3.80384
	3502	2.94203	3502	3.89144	3502	3.77301	3502	3.91265	3502	4.0732	3502	3.96331
	3502.1	3.01506	3502.1	3.89004	3502.1	3.81474	3502.1	3.95694	3502.1	4.14734	3502.1	4.05467
	3502.2	3.05576	3502.2	3.87717	3502.2	3.80498	3502.2	3.9448	3502.2	4.21025	3502.2	4.14033
	3502.3	3.07511	3502.3	3.83577	3502.3	3.78203	3502.3	3.94807	3502.3	4.25121	3502.3	4.15951
	3502.4	3.06862	3502.4	3.77907	3502.4	3.7162	3502.4	3.90553	3502.4	4.25905	3502.4	4.16977
	3502.5	3.03131	3502.5	3.69788	3502.5	3.64633	3502.5	3.82607	3502.5	4.19633	3502.5	4.12144
	3502.6	2.97176	3502.6	3.59292	3502.6	3.54697	3502.6	3.75035	3502.6	4.12916	3502.6	4.072
	3502.7	2.91714	3502.7	3.44938	3502.7	3.44563	3502.7	3.63541	3502.7	4.04748	3502.7	3.97383
	3502.8	2.82681	3502.8	3.33589	3502.8	3.30383	3502.8	3.52972	3502.8	3.93072	3502.8	3.87436
	3502.9	2.73036	3502.9	3.19438	3502.9	3.18001	3502.9	3.37812	3502.9	3.80421	3502.9	3.76332
	3503	2.61582	3503	3.05041	3503	3.01335	3503	3.22813	3503	3.6736	3503	3.61065
	3503.1	2.50002	3503.1	2.87789	3503.1	2.87205	3503.1	3.07547	3503.1	3.49621	3503.1	3.4513
	3503.2	2.37807	3503.2	2.71755	3503.2	2.72677	3503.2	2.92681	3503.2	3.31602	3503.2	3.28708
	3503.3	2.24974	3503.3	2.53061	3503.3	2.57568	3503.3	2.74468	3503.3	3.14639	3503.3	3.10556
	3503.4	2.12058	3503.4	2.38941	3503.4	2.39522	3503.4	2.59262	3503.4	2.94889	3503.4	2.9098
	3503.5	1.97788	3503.5	2.24662	3503.5	2.22246	3503.5	2.39865	3503.5	2.76465	3503.5	2.71661
	3503.6	1.83319	3503.6	2.06192	3503.6	2.07515	3503.6	2.22075	3503.6	2.5652	3503.6	2.53279
	3503.7	1.71145	3503.7	1.89604	3503.7	1.89407	3503.7	2.06168	3503.7	2.35614	3503.7	2.34749
	3503.8	1.55792	3503.8	1.72721	3503.8	1.73196	3503.8	1.8633	3503.8	2.15713	3503.8	2.12903
	3503.9	1.4241	3503.9	1.57032	3503.9	1.55671	3503.9	1.69529	3503.9	1.93711	3503.9	1.91222
	3504	1.28283	3504	1.40793	3504	1.41622	3504	1.49971	3504	1.73086	3504	1.71201
	3504.1	1.14032	3504.1	1.24117	3504.1	1.24696	3504.1	1.3321	3504.1	1.5112	3504.1	1.49827
	3504.2	0.99068	3504.2	1.09746	3504.2	1.08504	3504.2	1.15621	3504.2	1.30061	3504.2	1.28911
	3504.3	0.85863	3504.3	0.96969	3504.3	0.94541	3504.3	0.97756	3504.3	1.08718	3504.3	1.09587
	3504.4	0.7214	3504.4	0.81753	3504.4	0.78314	3504.4	0.79055	3504.4	0.84906	3504.4	0.86287
	3504.5	0.57171	3504.5	0.65402	3504.5	0.60911	3504.5	0.61517	3504.5	0.65386	3504.5	0.63893
	3504.6	0.44157	3504.6	0.50462	3504.6	0.4715	3504.6	0.4472	3504.6	0.43198	3504.6	0.4436
	3504.7	0.28517	3504.7	0.38391	3504.7	0.323	3504.7	0.25022	3504.7	0.22702	3504.7	0.21662
	3504.8	0.14031	3504.8	0.19979	3504.8	0.15882	3504.8	0.09266	3504.8	-0.00899	3504.8	-0.00676
	3504.9	0.00115	3504.9	0.0499	3504.9	0.0132	3504.9	-0.08681	3504.9	-0.23659	3504.9	-0.22422
	3505	-0.13674	3505	-0.1051	3505	-0.13168	3505	-0.26263	3505	-0.46543	3505	-0.43985
	3505.1	-0.29604	3505.1	-0.2445	3505.1	-0.30873	3505.1	-0.46031	3505.1	-0.67611	3505.1	-0.66404
	3505.2	-0.44531	3505.2	-0.39586	3505.2	-0.48988	3505.2	-0.64703	3505.2	-0.91367	3505.2	-0.89153
	3505.3	-0.61072	3505.3	-0.56711	3505.3	-0.67376	3505.3	-0.8257	3505.3	-1.17424	3505.3	-1.14212
	3505.4	-0.75843	3505.4	-0.74381	3505.4	-0.84937	3505.4	-1.01605	3505.4	-1.40055	3505.4	-1.35746
	3505.5	-0.91117	3505.5	-0.91822	3505.5	-1.02104	3505.5	-1.23859	3505.5	-1.63859	3505.5	-1.62856
	3505.6	-1.08604	3505.6	-1.09134	3505.6	-1.20507	3505.6	-1.40909	3505.6	-1.87963	3505.6	-1.87062
	3505.7	-1.26113	3505.7	-1.27961	3505.7	-1.392	3505.7	-1.63492	3505.7	-2.16252	3505.7	-2.10263
	3505.8	-1.44586	3505.8	-1.48241	3505.8	-1.5985	3505.8	-1.84125	3505.8	-2.41412	3505.8	-2.36914
	3505.9	-1.61969	3505.9	-1.68391	3505.9	-1.8041	3505.9	-2.07145	3505.9	-2.68842	3505.9	-2.64488
	3506	-1.80669	3506	-1.89776	3506	-2.00308	3506	-2.29059	3506	-2.95541	3506	-2.8772
	3506.1	-2.00031	3506.1	-2.09294	3506.1	-2.2217	3506.1	-2.51664	3506.1	-3.23894	3506.1	-3.16641
	3506.2	-2.1943	3506.2	-2.33097	3506.2	-2.44008	3506.2	-2.73828	3506.2	-3.50758	3506.2	-3.42881
	3506.3	-2.38558	3506.3	-2.54714	3506.3	-2.66757	3506.3	-2.96623	3506.3	-3.77097	3506.3	-3.68372
	3506.4	-2.58143	3506.4	-2.79205	3506.4	-2.89523	3506.4	-3.23139	3506.4	-4.05636	3506.4	-3.98004
	3506.5	-2.78255	3506.5	-3.00554	3506.5	-3.11705	3506.5	-3.44352	3506.5	-4.31575	3506.5	-4.27505
	3506.6	-2.98936	3506.6	-3.26753	3506.6	-3.34645	3506.6	-3.68166	3506.6	-4.60845	3506.6	-4.49817
	3506.7	-3.18344	3506.7	-3.47915	3506.7	-3.57782	3506.7	-3.90881	3506.7	-4.88259	3506.7	-4.74789
	3506.8	-3.37749	3506.8	-3.7143	3506.8	-3.8038	3506.8	-4.14227	3506.8	-5.13225	3506.8	-5.02353
	3506.9	-3.56974	3506.9	-3.97447	3506.9	-4.02924	3506.9	-4.35635	3506.9	-5.37674	3506.9	-5.2812
	3507	-3.74838	3507	-4.17998	3507	-4.25649	3507	-4.5606	3507	-5.61307	3507	-5.48656
	3507.1	-3.91861	3507.1	-4.40528	3507.1	-4.43477	3507.1	-4.77136	3507.1	-5.83778	3507.1	-5.69126
	3507.2	-4.10182	3507.2	-4.60392	3507.2	-4.65129	3507.2	-4.95555	3507.2	-6.04947	3507.2	-5.90776
	3507.3	-4.24731	3507.3	-4.79712	3507.3	-4.82021	3507.3	-5.10801	3507.3	-6.20351	3507.3	-6.08436
	3507.4	-4.39368	3507.4	-4.98551	3507.4	-4.99949	3507.4	-5.29381	3507.4	-6.38278	3507.4	-6.22143
	3507.5	-4.48614	3507.5	-5.15485	3507.5	-5.14318	3507.5	-5.44227	3507.5	-6.51771	3507.5	-6.36164
	3507.6	-4.59425	3507.6	-5.29811	3507.6	-5.24354	3507.6	-5.54949	3507.6	-6.61584	3507.6	-6.45165
	3507.7	-4.67665	3507.7	-5.40242	3507.7	-5.35758	3507.7	-5.61752	3507.7	-6.68139	3507.7	-6.52364
	3507.8	-4.72899	3507.8	-5.50177	3507.8	-5.41764	3507.8	-5.69442	3507.8	-6.6947	3507.8	-6.54786
	3507.9	-4.74815	3507.9	-5.5346	3507.9	-5.47524	3507.9	-5.69612	3507.9	-6.68724	3507.9	-6.52223
	3508	-4.74605	3508	-5.55875	3508	-5.47251	3508	-5.69839	3508	-6.6113	3508	-6.48586
	3508.1	-4.71044	3508.1	-5.56226	3508.1	-5.44287	3508.1	-5.66412	3508.1	-6.53912	3508.1	-6.37543
	3508.2	-4.63547	3508.2	-5.50623	3508.2	-5.38021	3508.2	-5.56083	3508.2	-6.37569	3508.2	-6.22381
	3508.3	-4.51288	3508.3	-5.39288	3508.3	-5.2738	3508.3	-5.43937	3508.3	-6.16875	3508.3	-6.01611
	3508.4	-4.34939	3508.4	-5.24867	3508.4	-5.10523	3508.4	-5.29092	3508.4	-5.89535	3508.4	-5.7423
	3508.5	-4.15252	3508.5	-5.03579	3508.5	-4.89884	3508.5	-5.06577	3508.5	-5.55849	3508.5	-5.40533
	3508.6	-3.89366	3508.6	-4.7928	3508.6	-4.64302	3508.6	-4.78997	3508.6	-5.15841	3508.6	-5.01329
	3508.7	-3.57629	3508.7	-4.4701	3508.7	-4.34374	3508.7	-4.45709	3508.7	-4.70022	3508.7	-4.53972
	3508.8	-3.20355	3508.8	-4.09567	3508.8	-3.96121	3508.8	-4.0651	3508.8	-4.12995	3508.8	-3.9982
	3508.9	-2.78814	3508.9	-3.65469	3508.9	-3.50083	3508.9	-3.61138	3508.9	-3.52936	3508.9	-3.355
	3509	-2.2893	3509	-3.15334	3509	-2.99919	3509	-3.1138	3509	-2.7848	3509	-2.66836
	3509.1	-1.74145	3509.1	-2.55537	3509.1	-2.4093	3509.1	-2.5082	3509.1	-1.99424	3509.1	-1.87201
	3509.2	-1.09999	3509.2	-1.87786	3509.2	-1.73492	3509.2	-1.84939	3509.2	-1.10702	3509.2	-1.00064
	3509.3	-0.39163	3509.3	-1.08986	3509.3	-1.02317	3509.3	-1.10524	3509.3	-0.11056	3509.3	0.01329
	3509.4	0.38524	3509.4	-0.24917	3509.4	-0.17059	3509.4	-0.27763	3509.4	0.98857	3509.4	1.10307
	3509.5	1.26551	3509.5	0.68997	3509.5	0.78873	3509.5	0.63736	3509.5	2.21225	3509.5	2.33926
	3509.6	2.21895	3509.6	1.76942	3509.6	1.80712	3509.6	1.64636	3509.6	3.53987	3509.6	3.62651
	3509.7	3.26446	3509.7	2.95862	3509.7	2.98573	3509.7	2.74268	3509.7	4.98013	3509.7	5.02695
	3509.8	4.42191	3509.8	4.28416	3509.8	4.20184	3509.8	3.97165	3509.8	6.52689	3509.8	6.54521
	3509.9	5.6581	3509.9	5.6872	3509.9	5.58781	3509.9	5.29935	3509.9	8.17569	3509.9	8.19015
	3510	7.00045	3510	7.25353	3510	7.07044	3510	6.75007	3510	9.94791	3510	9.96074
	3510.1	8.42654	3510.1	8.94919	3510.1	8.65328	3510.1	8.28991	3510.1	11.8289	3510.1	11.8361
	3510.2	9.96791	3510.2	10.7856	3510.2	10.4016	3510.2	9.96062	3510.2	13.8276	3510.2	13.8256
	3510.3	11.5749	3510.3	12.7384	3510.3	12.2434	3510.3	11.7172	3510.3	15.9281	3510.3	15.8787
	3510.4	13.2808	3510.4	14.7691	3510.4	14.1876	3510.4	13.5665	3510.4	18.0837	3510.4	18.0457
	3510.5	15.0258	3510.5	16.8985	3510.5	16.1917	3510.5	15.5094	3510.5	20.2728	3510.5	20.2361
	3510.6	16.7862	3510.6	19.1552	3510.6	18.2965	3510.6	17.442	3510.6	22.4798	3510.6	22.4225
	3510.7	18.5589	3510.7	21.4105	3510.7	20.4442	3510.7	19.4426	3510.7	24.6502	3510.7	24.6247
	3510.8	20.3002	3510.8	23.668	3510.8	22.5059	3510.8	21.4202	3510.8	26.7797	3510.8	26.7505
	3510.9	21.9805	3510.9	25.8946	3510.9	24.5342	3510.9	23.3057	3510.9	28.7661	3510.9	28.7579
	3511	23.5562	3511	27.9495	3511	26.4607	3511	25.1145	3511	30.5618	3511	30.5787
	3511.1	24.955	3511.1	29.8509	3511.1	28.1633	3511.1	26.7275	3511.1	32.1116	3511.1	32.1478
	3511.2	26.1297	3511.2	31.4513	3511.2	29.6204	3511.2	28.0901	3511.2	33.3821	3511.2	33.3988
	3511.3	27.0279	3511.3	32.7463	3511.3	30.7779	3511.3	29.1669	3511.3	34.2439	3511.3	34.292
	3511.4	27.589	3511.4	33.6111	3511.4	31.535	3511.4	29.8919	3511.4	34.7236	3511.4	34.7776
	3511.5	27.8103	3511.5	33.9871	3511.5	31.862	3511.5	30.1745	3511.5	34.6862	3511.5	34.7847
	3511.6	27.6048	3511.6	33.8306	3511.6	31.6739	3511.6	30.0086	3511.6	34.156	3511.6	34.2737
	3511.7	26.9494	3511.7	33.1356	3511.7	30.9656	3511.7	29.3409	3511.7	33.1006	3511.7	33.1861
	3511.8	25.8716	3511.8	31.8097	3511.8	29.7328	3511.8	28.1739	3511.8	31.4564	3511.8	31.5747
	3511.9	24.2858	3511.9	29.9033	3511.9	27.921	3511.9	26.4692	3511.9	29.2389	3511.9	29.3767
	3512	22.239	3512	27.4189	3512	25.5765	3512	24.2789	3512	26.4249	3512	26.618
	3512.1	19.7688	3512.1	24.3592	3512.1	22.7204	3512.1	21.5915	3512.1	23.0679	3512.1	23.261
	3512.2	16.8821	3512.2	20.7819	3512.2	19.3595	3512.2	18.421	3512.2	19.1865	3512.2	19.395
	3512.3	13.6166	3512.3	16.7337	3512.3	15.5861	3512.3	14.8306	3512.3	14.8713	3512.3	15.1335
	3512.4	9.99676	3512.4	12.2449	3512.4	11.3797	3512.4	10.9105	3512.4	10.1902	3512.4	10.4706
	3512.5	6.09551	3512.5	7.50992	3512.5	6.87322	3512.5	6.70595	3512.5	5.24021	3512.5	5.48147
	3512.6	1.97337	3512.6	2.48494	3512.6	2.06489	3512.6	2.2739	3512.6	-0.10266	3512.6	0.21536
	3512.7	-2.30611	3512.7	-2.78557	3512.7	-2.7831	3512.7	-2.38037	3512.7	-5.57808	3512.7	-5.1696
	3512.8	-6.65294	3512.8	-8.06186	3512.8	-7.70827	3512.8	-7.09675	3512.8	-11.0888	3512.8	-10.7127
	3512.9	-11.0297	3512.9	-13.3258	3512.9	-12.7353	3512.9	-11.8575	3512.9	-16.7014	3512.9	-16.192
	3513	-15.357	3513	-18.5072	3513	-17.619	3513	-16.534	3513	-22.0893	3513	-21.6328
	3513.1	-19.5854	3513.1	-23.5059	3513.1	-22.356	3513.1	-21.0157	3513.1	-27.3798	3513.1	-26.9022
	3513.2	-23.6895	3513.2	-28.3133	3513.2	-26.8673	3513.2	-25.2697	3513.2	-32.4506	3513.2	-31.9616
	3513.3	-27.5055	3513.3	-32.8533	3513.3	-31.0625	3513.3	-29.2452	3513.3	-37.1949	3513.3	-36.6112
	3513.4	-31.0411	3513.4	-36.9254	3513.4	-34.8772	3513.4	-32.9561	3513.4	-41.4208	3513.4	-40.8991
	3513.5	-34.2553	3513.5	-40.5416	3513.5	-38.2717	3513.5	-36.2062	3513.5	-45.177	3513.5	-44.7706
	3513.6	-37.0583	3513.6	-43.6542	3513.6	-41.1912	3513.6	-39.0412	3513.6	-48.5032	3513.6	-48.1345
	3513.7	-39.4042	3513.7	-46.1807	3513.7	-43.5594	3513.7	-41.4148	3513.7	-51.3335	3513.7	-50.9521
	3513.8	-41.2959	3513.8	-48.13	3513.8	-45.4235	3513.8	-43.2582	3513.8	-53.5748	3513.8	-53.2319
	3513.9	-42.7477	3513.9	-49.4821	3513.9	-46.7322	3513.9	-44.5718	3513.9	-55.2283	3513.9	-54.9127
	3514	-43.7242	3514	-50.2177	3514	-47.5114	3514	-45.3908	3514	-56.3627	3514	-56.0127
	3514.1	-44.2603	3514.1	-50.4045	3514.1	-47.7328	3514.1	-45.6774	3514.1	-56.9179	3514.1	-56.5862
	3514.2	-44.3393	3514.2	-50.0681	3514.2	-47.4797	3514.2	-45.5052	3514.2	-56.9423	3514.2	-56.6168
	3514.3	-44.0448	3514.3	-49.2447	3514.3	-46.7631	3514.3	-44.9332	3514.3	-56.5248	3514.3	-56.1814
	3514.4	-43.3682	3514.4	-47.9914	3514.4	-45.6567	3514.4	-43.9577	3514.4	-55.6471	3514.4	-55.3084
	3514.5	-42.3873	3514.5	-46.3935	3514.5	-44.2217	3514.5	-42.6734	3514.5	-54.4013	3514.5	-54.0704
	3514.6	-41.1367	3514.6	-44.527	3514.6	-42.5371	3514.6	-41.1276	3514.6	-52.8524	3514.6	-52.5107
	3514.7	-39.6909	3514.7	-42.4712	3514.7	-40.6189	3514.7	-39.3744	3514.7	-51.0359	3514.7	-50.7102
	3514.8	-38.0684	3514.8	-40.2831	3514.8	-38.5869	3514.8	-37.5073	3514.8	-49.0067	3514.8	-48.705
	3514.9	-36.3579	3514.9	-38.0028	3514.9	-36.4641	3514.9	-35.5693	3514.9	-46.8784	3514.9	-46.5956
	3515	-34.5595	3515	-35.6918	3515	-34.3622	3515	-33.5501	3515	-44.673	3515	-44.3832
	3515.1	-32.7368	3515.1	-33.418	3515.1	-32.2625	3515.1	-31.5427	3515.1	-42.4236	3515.1	-42.1322
	3515.2	-30.9289	3515.2	-31.2052	3515.2	-30.2345	3515.2	-29.6027	3515.2	-40.1876	3515.2	-39.8895
	3515.3	-29.1504	3515.3	-29.1067	3515.3	-28.2396	3515.3	-27.7349	3515.3	-37.9764	3515.3	-37.7072
	3515.4	-27.4203	3515.4	-27.1223	3515.4	-26.3615	3515.4	-25.9501	3515.4	-35.7979	3515.4	-35.5752
	3515.5	-25.7697	3515.5	-25.2366	3515.5	-24.5796	3515.5	-24.2586	3515.5	-33.7311	3515.5	-33.4871
	3515.6	-24.1939	3515.6	-23.4964	3515.6	-22.9053	3515.6	-22.6502	3515.6	-31.7642	3515.6	-31.5161
	3515.7	-22.7151	3515.7	-21.8666	3515.7	-21.3335	3515.7	-21.1663	3515.7	-29.8976	3515.7	-29.6931
	3515.8	-21.3152	3515.8	-20.3881	3515.8	-19.8993	3515.8	-19.7659	3515.8	-28.1295	3515.8	-27.8964
	3515.9	-20.0158	3515.9	-19.0139	3515.9	-18.6022	3515.9	-18.4502	3515.9	-26.4695	3515.9	-26.2166
	3516	-18.7995	3516	-17.7666	3516	-17.3694	3516	-17.2427	3516	-24.9131	3516	-24.6719
	3516.1	-17.6774	3516.1	-16.5881	3516.1	-16.2547	3516.1	-16.1666	3516.1	-23.4396	3516.1	-23.2567
	3516.2	-16.6262	3516.2	-15.5185	3516.2	-15.2305	3516.2	-15.133	3516.2	-22.0795	3516.2	-21.8969
	3516.3	-15.6493	3516.3	-14.537	3516.3	-14.281	3516.3	-14.1841	3516.3	-20.8546	3516.3	-20.6352
	3516.4	-14.7503	3516.4	-13.6601	3516.4	-13.393	3516.4	-13.3365	3516.4	-19.7142	3516.4	-19.4888
	3516.5	-13.9171	3516.5	-12.8272	3516.5	-12.6193	3516.5	-12.5572	3516.5	-18.6192	3516.5	-18.4173
	3516.6	-13.1391	3516.6	-12.0808	3516.6	-11.882	3516.6	-11.8212	3516.6	-17.6196	3516.6	-17.4113
	3516.7	-12.4412	3516.7	-11.4161	3516.7	-11.2214	3516.7	-11.1636	3516.7	-16.6865	3516.7	-16.4963
	3516.8	-11.7693	3516.8	-10.7594	3516.8	-10.6037	3516.8	-10.5561	3516.8	-15.8164	3516.8	-15.6368
	3516.9	-11.1669	3516.9	-10.1941	3516.9	-10.0583	3516.9	-10.0134	3516.9	-15.0186	3516.9	-14.8353
	3517	-10.6032	3517	-9.65575	3517	-9.5174	3517	-9.46721	3517	-14.2766	3517	-14.0982
	3517.1	-10.0886	3517.1	-9.16997	3517.1	-9.03164	3517.1	-8.99596	3517.1	-13.5936	3517.1	-13.4131
	3517.2	-9.59572	3517.2	-8.71502	3517.2	-8.59766	3517.2	-8.56957	3517.2	-12.9447	3517.2	-12.7823
	3517.3	-9.15686	3517.3	-8.29946	3517.3	-8.1944	3517.3	-8.14917	3517.3	-12.3626	3517.3	-12.2046
	3517.4	-8.74101	3517.4	-7.90629	3517.4	-7.80312	3517.4	-7.77065	3517.4	-11.8048	3517.4	-11.6706
	3517.5	-8.35896	3517.5	-7.56946	3517.5	-7.4551	3517.5	-7.42484	3517.5	-11.2901	3517.5	-11.15
	3517.6	-7.98164	3517.6	-7.24376	3517.6	-7.12732	3517.6	-7.08951	3517.6	-10.8061	3517.6	-10.6708
	3517.7	-7.6634	3517.7	-6.92376	3517.7	-6.82962	3517.7	-6.80168	3517.7	-10.3552	3517.7	-10.234
	3517.8	-7.34286	3517.8	-6.65283	3517.8	-6.55401	3517.8	-6.51252	3517.8	-9.93811	3517.8	-9.81778
	3517.9	-7.06503	3517.9	-6.39472	3517.9	-6.26899	3517.9	-6.25579	3517.9	-9.54663	3517.9	-9.43734
	3518	-6.76991	3518	-6.14574	3518	-6.0641	3518	-6.02121	3518	-9.17992	3518	-9.07321
	3518.1	-6.53075	3518.1	-5.90319	3518.1	-5.82588	3518.1	-5.77244	3518.1	-8.8568	3518.1	-8.73822
	3518.2	-6.28973	3518.2	-5.69168	3518.2	-5.61166	3518.2	-5.57147	3518.2	-8.53646	3518.2	-8.41665
	3518.3	-6.08038	3518.3	-5.4931	3518.3	-5.40974	3518.3	-5.37477	3518.3	-8.22304	3518.3	-8.1132
	3518.4	-5.8593	3518.4	-5.31439	3518.4	-5.22177	3518.4	-5.20176	3518.4	-7.9265	3518.4	-7.83753
	3518.5	-5.6712	3518.5	-5.12712	3518.5	-5.04746	3518.5	-5.01722	3518.5	-7.67747	3518.5	-7.58208
	3518.6	-5.47642	3518.6	-4.95136	3518.6	-4.89298	3518.6	-4.86439	3518.6	-7.41948	3518.6	-7.30938
	3518.7	-5.29717	3518.7	-4.79198	3518.7	-4.72923	3518.7	-4.68014	3518.7	-7.18311	3518.7	-7.08028
	3518.8	-5.1485	3518.8	-4.65252	3518.8	-4.58628	3518.8	-4.55759	3518.8	-6.98209	3518.8	-6.86725
	3518.9	-4.98133	3518.9	-4.52787	3518.9	-4.45663	3518.9	-4.4096	3518.9	-6.74915	3518.9	-6.66384
	3519	-4.82583	3519	-4.3801	3519	-4.3286	3519	-4.29581	3519	-6.55454	3519	-6.44518
	3519.1	-4.68727	3519.1	-4.26598	3519.1	-4.18569	3519.1	-4.14593	3519.1	-6.35435	3519.1	-6.27454
	3519.2	-4.55634	3519.2	-4.13342	3519.2	-4.06239	3519.2	-4.02352	3519.2	-6.19319	3519.2	-6.0866
	3519.3	-4.42592	3519.3	-4.02621	3519.3	-3.94683	3519.3	-3.91427	3519.3	-5.98849	3519.3	-5.92405
	3519.4	-4.31091	3519.4	-3.92872	3519.4	-3.84769	3519.4	-3.80953	3519.4	-5.827	3519.4	-5.76163
	3519.5	-4.19579	3519.5	-3.80765	3519.5	-3.7405	3519.5	-3.713	3519.5	-5.67191	3519.5	-5.60009
	3519.6	-4.08609	3519.6	-3.70666	3519.6	-3.6415	3519.6	-3.6328	3519.6	-5.52968	3519.6	-5.44553
	3519.7	-3.96863	3519.7	-3.62732	3519.7	-3.55721	3519.7	-3.5287	3519.7	-5.37977	3519.7	-5.31792
	3519.8	-3.87872	3519.8	-3.53914	3519.8	-3.4813	3519.8	-3.42915	3519.8	-5.24033	3519.8	-5.17689
	3519.9	-3.7761	3519.9	-3.45479	3519.9	-3.3789	3519.9	-3.35175	3519.9	-5.1284	3519.9	-5.05404
	3520	-3.6801	3520	-3.36094	3520	-3.31667	3520	-3.27407	3520	-4.99164	3520	-4.92465
	3520.1	-3.59774	3520.1	-3.29217	3520.1	-3.23129	3520.1	-3.19643	3520.1	-4.86973	3520.1	-4.7997
	3520.2	-3.50912	3520.2	-3.20322	3520.2	-3.15129	3520.2	-3.11893	3520.2	-4.75276	3520.2	-4.68825
	3520.3	-3.43405	3520.3	-3.1297	3520.3	-3.07938	3520.3	-3.02601	3520.3	-4.63569	3520.3	-4.56609
	3520.4	-3.35359	3520.4	-3.0695	3520.4	-3.00742	3520.4	-2.98693	3520.4	-4.54104	3520.4	-4.45798
	3520.5	-3.26771	3520.5	-2.99731	3520.5	-2.9424	3520.5	-2.89742	3520.5	-4.43096	3520.5	-4.36883
	3520.6	-3.203	3520.6	-2.93464	3520.6	-2.88798	3520.6	-2.85178	3520.6	-4.33092	3520.6	-4.2697
	3520.7	-3.14139	3520.7	-2.87009	3520.7	-2.81831	3520.7	-2.77828	3520.7	-4.24994	3520.7	-4.16454
	3520.8	-3.06666	3520.8	-2.79878	3520.8	-2.73833	3520.8	-2.71773	3520.8	-4.15189	3520.8	-4.08213
	3520.9	-3.00838	3520.9	-2.75465	3520.9	-2.71214	3520.9	-2.66435	3520.9	-4.05871	3520.9	-3.99379
	3521	-2.94465	3521	-2.7056	3521	-2.63748	3521	-2.6102	3521	-3.97269	3521	-3.9176
	3521.1	-2.88196	3521.1	-2.6362	3521.1	-2.5978	3521.1	-2.55441	3521.1	-3.87465	3521.1	-3.82168
	3521.2	-2.8255	3521.2	-2.57359	3521.2	-2.54245	3521.2	-2.48875	3521.2	-3.80539	3521.2	-3.74487
	3521.3	-2.76186	3521.3	-2.53777	3521.3	-2.49228	3521.3	-2.4435	3521.3	-3.72617	3521.3	-3.65421
	3521.4	-2.69495	3521.4	-2.50556	3521.4	-2.4303	3521.4	-2.40239	3521.4	-3.65707	3521.4	-3.59902
	3521.5	-2.6409	3521.5	-2.4392	3521.5	-2.38101	3521.5	-2.36654	3521.5	-3.60228	3521.5	-3.52102
	3521.6	-2.59506	3521.6	-2.39134	3521.6	-2.34671	3521.6	-2.30838	3521.6	-3.513	3521.6	-3.46432
	3521.7	-2.55027	3521.7	-2.33971	3521.7	-2.29832	3521.7	-2.2398	3521.7	-3.43282	3521.7	-3.37769
	3521.8	-2.49318	3521.8	-2.27045	3521.8	-2.23544	3521.8	-2.21705	3521.8	-3.36636	3521.8	-3.31305
	3521.9	-2.445	3521.9	-2.25574	3521.9	-2.20823	3521.9	-2.1805	3521.9	-3.30547	3521.9	-3.24691
	3522	-2.39795	3522	-2.21965	3522	-2.16455	3522	-2.12863	3522	-3.2527	3522	-3.19154
	3522.1	-2.35852	3522.1	-2.15503	3522.1	-2.11437	3522.1	-2.09	3522.1	-3.17889	3522.1	-3.13552
	3522.2	-2.31101	3522.2	-2.12042	3522.2	-2.08065	3522.2	-2.05624	3522.2	-3.12181	3522.2	-3.0527
	3522.3	-2.25988	3522.3	-2.0862	3522.3	-2.04058	3522.3	-2.03322	3522.3	-3.05586	3522.3	-2.99403
	3522.4	-2.22253	3522.4	-2.06109	3522.4	-2.01189	3522.4	-1.98458	3522.4	-3.01413	3522.4	-2.96054
	3522.5	-2.17717	3522.5	-1.99604	3522.5	-1.98076	3522.5	-1.93049	3522.5	-2.95127	3522.5	-2.88647
	3522.6	-2.12876	3522.6	-1.98508	3522.6	-1.96047	3522.6	-1.92787	3522.6	-2.8856	3522.6	-2.84232
	3522.7	-2.10855	3522.7	-1.93018	3522.7	-1.90698	3522.7	-1.87033	3522.7	-2.83537	3522.7	-2.78909
	3522.8	-2.06974	3522.8	-1.8974	3522.8	-1.86665	3522.8	-1.82999	3522.8	-2.79985	3522.8	-2.73608
	3522.9	-2.027	3522.9	-1.87045	3522.9	-1.83933	3522.9	-1.79787	3522.9	-2.73156	3522.9	-2.68894
	3523	-2.00082	3523	-1.83272	3523	-1.80872	3523	-1.764	3523	-2.68531	3523	-2.63917
	3523.1	-1.95219	3523.1	-1.7952	3523.1	-1.7792	3523.1	-1.75199	3523.1	-2.63993	3523.1	-2.59686
	3523.2	-1.909	3523.2	-1.77062	3523.2	-1.74485	3523.2	-1.69688	3523.2	-2.59851	3523.2	-2.55404
	3523.3	-1.89867	3523.3	-1.74615	3523.3	-1.7225	3523.3	-1.68623	3523.3	-2.53308	3523.3	-2.5049
	3523.4	-1.8531	3523.4	-1.71399	3523.4	-1.68476	3523.4	-1.65392	3523.4	-2.51294	3523.4	-2.46084
	3523.5	-1.82173	3523.5	-1.68752	3523.5	-1.63994	3523.5	-1.61908	3523.5	-2.45974	3523.5	-2.42531
	3523.6	-1.79533	3523.6	-1.65838	3523.6	-1.63434	3523.6	-1.59393	3523.6	-2.42126	3523.6	-2.40186
	3523.7	-1.75433	3523.7	-1.6121	3523.7	-1.59534	3523.7	-1.57365	3523.7	-2.3735	3523.7	-2.33934
	3523.8	-1.73495	3523.8	-1.59372	3523.8	-1.57816	3523.8	-1.53693	3523.8	-2.32809	3523.8	-2.29556
	3523.9	-1.7088	3523.9	-1.59331	3523.9	-1.54502	3523.9	-1.52741	3523.9	-2.29842	3523.9	-2.26
	3524	-1.66346	3524	-1.55899	3524	-1.52495	3524	-1.50118	3524	-2.2638	3524	-2.22867
	3524.1	-1.63981	3524.1	-1.52496	3524.1	-1.49987	3524.1	-1.46518	3524.1	-2.2352	3524.1	-2.17899
	3524.2	-1.6244	3524.2	-1.48712	3524.2	-1.46162	3524.2	-1.44425	3524.2	-2.1787	3524.2	-2.14539
	3524.3	-1.59834	3524.3	-1.45558	3524.3	-1.43591	3524.3	-1.41543	3524.3	-2.14762	3524.3	-2.11195
	3524.4	-1.55767	3524.4	-1.44246	3524.4	-1.41519	3524.4	-1.40892	3524.4	-2.0999	3524.4	-2.07365
	3524.5	-1.5345	3524.5	-1.4197	3524.5	-1.39349	3524.5	-1.36439	3524.5	-2.07165	3524.5	-2.02902
	3524.6	-1.51041	3524.6	-1.40207	3524.6	-1.35732	3524.6	-1.35611	3524.6	-2.04293	3524.6	-2.01632
	3524.7	-1.4862	3524.7	-1.36553	3524.7	-1.33812	3524.7	-1.33609	3524.7	-2.00031	3524.7	-1.97644
	3524.8	-1.45112	3524.8	-1.34428	3524.8	-1.32058	3524.8	-1.30181	3524.8	-1.97419	3524.8	-1.92991
	3524.9	-1.42309	3524.9	-1.33296	3524.9	-1.29136	3524.9	-1.29165	3524.9	-1.93093	3524.9	-1.92392
	3525	-1.40158	3525	-1.3167	3525	-1.27021	3525	-1.27437	3525	-1.91312	3525	-1.88762
	3525.1	-1.39293	3525.1	-1.29256	3525.1	-1.27255	3525.1	-1.24851	3525.1	-1.86607	3525.1	-1.8557
	3525.2	-1.36758	3525.2	-1.28045	3525.2	-1.25568	3525.2	-1.22014	3525.2	-1.83765	3525.2	-1.81167
	3525.3	-1.3433	3525.3	-1.26466	3525.3	-1.19974	3525.3	-1.20749	3525.3	-1.8217	3525.3	-1.77377
	3525.4	-1.32906	3525.4	-1.21176	3525.4	-1.19592	3525.4	-1.19119	3525.4	-1.7976	3525.4	-1.77508
	3525.5	-1.30687	3525.5	-1.21887	3525.5	-1.17273	3525.5	-1.16617	3525.5	-1.74187	3525.5	-1.73716
	3525.6	-1.27841	3525.6	-1.18466	3525.6	-1.18573	3525.6	-1.15901	3525.6	-1.74574	3525.6	-1.71383
	3525.7	-1.25647	3525.7	-1.15967	3525.7	-1.14491	3525.7	-1.11528	3525.7	-1.69734	3525.7	-1.67596
	3525.8	-1.24214	3525.8	-1.17194	3525.8	-1.13614	3525.8	-1.12119	3525.8	-1.68641	3525.8	-1.6507
	3525.9	-1.22233	3525.9	-1.13794	3525.9	-1.11611	3525.9	-1.10397	3525.9	-1.6433	3525.9	-1.62399
	3526	-1.19753	3526	-1.11946	3526	-1.11038	3526	-1.06894	3526	-1.62482	3526	-1.59514
	3526.1	-1.18526	3526.1	-1.09633	3526.1	-1.05303	3526.1	-1.06841	3526.1	-1.61551	3526.1	-1.5725
	3526.2	-1.15666	3526.2	-1.09398	3526.2	-1.07823	3526.2	-1.03461	3526.2	-1.58382	3526.2	-1.54482
	3526.3	-1.1426	3526.3	-1.06889	3526.3	-1.05436	3526.3	-1.02426	3526.3	-1.55724	3526.3	-1.5247
	3526.4	-1.12545	3526.4	-1.04377	3526.4	-1.023	3526.4	-1.01099	3526.4	-1.52755	3526.4	-1.49307
	3526.5	-1.11153	3526.5	-1.04646	3526.5	-1.00362	3526.5	-0.99094	3526.5	-1.50052	3526.5	-1.4754
	3526.6	-1.09524	3526.6	-1.00363	3526.6	-1.00498	3526.6	-0.98246	3526.6	-1.47498	3526.6	-1.45182
	3526.7	-1.08166	3526.7	-0.98575	3526.7	-1.00238	3526.7	-0.95434	3526.7	-1.44917	3526.7	-1.43244
	3526.8	-1.05464	3526.8	-0.99388	3526.8	-0.95283	3526.8	-0.95984	3526.8	-1.43848	3526.8	-1.40447
	3526.9	-1.05356	3526.9	-0.96265	3526.9	-0.96932	3526.9	-0.94476	3526.9	-1.42714	3526.9	-1.37625
	3527	-1.02453	3527	-0.95935	3527	-0.93891	3527	-0.92766	3527	-1.3679	3527	-1.36813
	3527.1	-1.01652	3527.1	-0.92861	3527.1	-0.9265	3527.1	-0.89301	3527.1	-1.37257	3527.1	-1.34381
	3527.2	-0.99439	3527.2	-0.93231	3527.2	-0.91696	3527.2	-0.88644	3527.2	-1.33735	3527.2	-1.32203
	3527.3	-0.98358	3527.3	-0.91313	3527.3	-0.90554	3527.3	-0.89259	3527.3	-1.32013	3527.3	-1.32313
	3527.4	-0.95295	3527.4	-0.8891	3527.4	-0.88326	3527.4	-0.87796	3527.4	-1.30522	3527.4	-1.29331
	3527.5	-0.93639	3527.5	-0.85859	3527.5	-0.8785	3527.5	-0.85202	3527.5	-1.2918	3527.5	-1.24274
	3527.6	-0.94173	3527.6	-0.87297	3527.6	-0.86454	3527.6	-0.84908	3527.6	-1.27782	3527.6	-1.25374
	3527.7	-0.91212	3527.7	-0.85732	3527.7	-0.853	3527.7	-0.82441	3527.7	-1.23649	3527.7	-1.22619
	3527.8	-0.90136	3527.8	-0.86247	3527.8	-0.82643	3527.8	-0.83698	3527.8	-1.23244	3527.8	-1.19935
	3527.9	-0.8951	3527.9	-0.81629	3527.9	-0.81888	3527.9	-0.80431	3527.9	-1.20736	3527.9	-1.19827
	3528	-0.87635	3528	-0.8262	3528	-0.80331	3528	-0.78537	3528	-1.19936	3528	-1.16211
	3528.1	-0.87139	3528.1	-0.81645	3528.1	-0.80067	3528.1	-0.79632	3528.1	-1.16749	3528.1	-1.16842
	3528.2	-0.85198	3528.2	-0.79855	3528.2	-0.77347	3528.2	-0.76683	3528.2	-1.13518	3528.2	-1.14576
	3528.3	-0.84664	3528.3	-0.77157	3528.3	-0.76161	3528.3	-0.76949	3528.3	-1.13335	3528.3	-1.13658
	3528.4	-0.82572	3528.4	-0.78966	3528.4	-0.77509	3528.4	-0.75659	3528.4	-1.1334	3528.4	-1.11488
	3528.5	-0.81776	3528.5	-0.75089	3528.5	-0.75358	3528.5	-0.74377	3528.5	-1.10992	3528.5	-1.09664
	3528.6	-0.80427	3528.6	-0.75459	3528.6	-0.75572	3528.6	-0.72613	3528.6	-1.07929	3528.6	-1.08742
	3528.7	-0.79296	3528.7	-0.75258	3528.7	-0.73902	3528.7	-0.72871	3528.7	-1.06844	3528.7	-1.07366
	3528.8	-0.77915	3528.8	-0.75137	3528.8	-0.73004	3528.8	-0.7275	3528.8	-1.059	3528.8	-1.05583
	3528.9	-0.76465	3528.9	-0.70617	3528.9	-0.70809	3528.9	-0.69825	3528.9	-1.03907	3528.9	-1.04766
	3529	-0.76058	3529	-0.70471	3529	-0.70819	3529	-0.68334	3529	-1.03025	3529	-1.01845
	3529.1	-0.74934	3529.1	-0.70345	3529.1	-0.69982	3529.1	-0.68759	3529.1	-0.99797	3529.1	-0.98697
	3529.2	-0.73199	3529.2	-0.69082	3529.2	-0.68116	3529.2	-0.67198	3529.2	-1.00216	3529.2	-0.99324
	3529.3	-0.72235	3529.3	-0.69463	3529.3	-0.67226	3529.3	-0.66836	3529.3	-0.98817	3529.3	-0.98704
	3529.4	-0.72554	3529.4	-0.68237	3529.4	-0.65586	3529.4	-0.67032	3529.4	-0.972	3529.4	-0.96771
	3529.5	-0.72029	3529.5	-0.65971	3529.5	-0.66219	3529.5	-0.6436	3529.5	-0.96836	3529.5	-0.94264
	3529.6	-0.69947	3529.6	-0.65741	3529.6	-0.64203	3529.6	-0.64482	3529.6	-0.95995	3529.6	-0.93534
	3529.7	-0.69153	3529.7	-0.65291	3529.7	-0.64198	3529.7	-0.62285	3529.7	-0.93639	3529.7	-0.92588
	3529.8	-0.67662	3529.8	-0.64559	3529.8	-0.63171	3529.8	-0.63813	3529.8	-0.9191	3529.8	-0.92103
	3529.9	-0.66042	3529.9	-0.6334	3529.9	-0.62081	3529.9	-0.59397	3529.9	-0.91266	3529.9	-0.90402
	3530	-0.66629	3530	-0.61682	3530	-0.60919	3530	-0.59743	3530	-0.88861	3530	-0.90384
	3530.1	-0.63712	3530.1	-0.6005	3530.1	-0.59929	3530.1	-0.5961	3530.1	-0.86787	3530.1	-0.88058
	3530.2	-0.64414	3530.2	-0.60863	3530.2	-0.59322	3530.2	-0.58427	3530.2	-0.88238	3530.2	-0.85755
	3530.3	-0.64081	3530.3	-0.60652	3530.3	-0.58959	3530.3	-0.57402	3530.3	-0.86867	3530.3	-0.84634
	3530.4	-0.6317	3530.4	-0.58733	3530.4	-0.57678	3530.4	-0.57632	3530.4	-0.84	3530.4	-0.8448
	3530.5	-0.60849	3530.5	-0.5657	3530.5	-0.56446	3530.5	-0.57528	3530.5	-0.837	3530.5	-0.82715
	3530.6	-0.60946	3530.6	-0.56523	3530.6	-0.54978	3530.6	-0.55065	3530.6	-0.82786	3530.6	-0.81703
	3530.7	-0.60092	3530.7	-0.57097	3530.7	-0.55892	3530.7	-0.56526	3530.7	-0.81124	3530.7	-0.7998
	3530.8	-0.59458	3530.8	-0.55164	3530.8	-0.56529	3530.8	-0.53993	3530.8	-0.81217	3530.8	-0.79581
	3530.9	-0.581	3530.9	-0.55131	3530.9	-0.53065	3530.9	-0.54411	3530.9	-0.77655	3530.9	-0.78568
	3531	-0.57892	3531	-0.55863	3531	-0.54977	3531	-0.52345	3531	-0.7817	3531	-0.79311
	3531.1	-0.56989	3531.1	-0.54052	3531.1	-0.54878	3531.1	-0.52827	3531.1	-0.78776	3531.1	-0.76717
	3531.2	-0.56299	3531.2	-0.51643	3531.2	-0.51664	3531.2	-0.52079	3531.2	-0.74969	3531.2	-0.78148
	3531.3	-0.55286	3531.3	-0.51307	3531.3	-0.49887	3531.3	-0.52157	3531.3	-0.74657	3531.3	-0.75784
	3531.4	-0.54739	3531.4	-0.51987	3531.4	-0.50372	3531.4	-0.5	3531.4	-0.74691	3531.4	-0.74325
	3531.5	-0.55103	3531.5	-0.50291	3531.5	-0.50417	3531.5	-0.48791	3531.5	-0.7304	3531.5	-0.73125
	3531.6	-0.53641	3531.6	-0.50185	3531.6	-0.50266	3531.6	-0.48925	3531.6	-0.71094	3531.6	-0.74179
	3531.7	-0.53117	3531.7	-0.50413	3531.7	-0.51207	3531.7	-0.47772	3531.7	-0.70767	3531.7	-0.70535
	3531.8	-0.50985	3531.8	-0.49545	3531.8	-0.49467	3531.8	-0.47516	3531.8	-0.68864	3531.8	-0.72381
	3531.9	-0.51973	3531.9	-0.46243	3531.9	-0.48132	3531.9	-0.48729	3531.9	-0.68028	3531.9	-0.70428
	3532	-0.51258	3532	-0.47224	3532	-0.48019	3532	-0.47333	3532	-0.69247	3532	-0.70466
	3532.1	-0.5062	3532.1	-0.46583	3532.1	-0.46823	3532.1	-0.4657	3532.1	-0.6734	3532.1	-0.68076
	3532.2	-0.49093	3532.2	-0.46706	3532.2	-0.46315	3532.2	-0.46682	3532.2	-0.67692	3532.2	-0.67101
	3532.3	-0.48457	3532.3	-0.46887	3532.3	-0.44548	3532.3	-0.44761	3532.3	-0.65528	3532.3	-0.66477
	3532.4	-0.49116	3532.4	-0.45805	3532.4	-0.45145	3532.4	-0.44756	3532.4	-0.6516	3532.4	-0.66577
	3532.5	-0.48245	3532.5	-0.44834	3532.5	-0.46601	3532.5	-0.44041	3532.5	-0.63389	3532.5	-0.655
	3532.6	-0.47037	3532.6	-0.44569	3532.6	-0.45753	3532.6	-0.45294	3532.6	-0.63696	3532.6	-0.65794
	3532.7	-0.46461	3532.7	-0.43545	3532.7	-0.43417	3532.7	-0.44628	3532.7	-0.62582	3532.7	-0.65643
	3532.8	-0.45944	3532.8	-0.43702	3532.8	-0.43822	3532.8	-0.41686	3532.8	-0.62509	3532.8	-0.64701
	3532.9	-0.46084	3532.9	-0.44013	3532.9	-0.42439	3532.9	-0.42552	3532.9	-0.61475	3532.9	-0.62305
	3533	-0.44885	3533	-0.42124	3533	-0.42722	3533	-0.42395	3533	-0.61682	3533	-0.62213
	3533.1	-0.45133	3533.1	-0.43929	3533.1	-0.42419	3533.1	-0.40761	3533.1	-0.59949	3533.1	-0.61519
	3533.2	-0.44043	3533.2	-0.41545	3533.2	-0.42423	3533.2	-0.40885	3533.2	-0.58139	3533.2	-0.58935
	3533.3	-0.43301	3533.3	-0.41979	3533.3	-0.4038	3533.3	-0.40337	3533.3	-0.56391	3533.3	-0.60053
	3533.4	-0.43286	3533.4	-0.39402	3533.4	-0.40714	3533.4	-0.38648	3533.4	-0.58108	3533.4	-0.57994
	3533.5	-0.42356	3533.5	-0.40389	3533.5	-0.39443	3533.5	-0.38513	3533.5	-0.55506	3533.5	-0.5813
	3533.6	-0.41263	3533.6	-0.41266	3533.6	-0.40543	3533.6	-0.39172	3533.6	-0.57079	3533.6	-0.57551
	3533.7	-0.41018	3533.7	-0.40019	3533.7	-0.38922	3533.7	-0.39003	3533.7	-0.55442	3533.7	-0.56492
	3533.8	-0.41424	3533.8	-0.39789	3533.8	-0.39507	3533.8	-0.39453	3533.8	-0.54178	3533.8	-0.56644
	3533.9	-0.40747	3533.9	-0.37017	3533.9	-0.36738	3533.9	-0.3546	3533.9	-0.5474	3533.9	-0.54649
	3534	-0.40453	3534	-0.39222	3534	-0.38771	3534	-0.37938	3534	-0.53923	3534	-0.55136
	3534.1	-0.37856	3534.1	-0.37581	3534.1	-0.36801	3534.1	-0.37187	3534.1	-0.534	3534.1	-0.5484
	3534.2	-0.40433	3534.2	-0.3862	3534.2	-0.38526	3534.2	-0.36443	3534.2	-0.51485	3534.2	-0.53019
	3534.3	-0.38814	3534.3	-0.3573	3534.3	-0.36976	3534.3	-0.37144	3534.3	-0.50894	3534.3	-0.53618
	3534.4	-0.38895	3534.4	-0.35714	3534.4	-0.3662	3534.4	-0.36713	3534.4	-0.51206	3534.4	-0.53222
	3534.5	-0.37551	3534.5	-0.35617	3534.5	-0.36107	3534.5	-0.35617	3534.5	-0.50772	3534.5	-0.51743
	3534.6	-0.36619	3534.6	-0.34962	3534.6	-0.36631	3534.6	-0.3553	3534.6	-0.48723	3534.6	-0.50707
	3534.7	-0.36547	3534.7	-0.35199	3534.7	-0.36351	3534.7	-0.33306	3534.7	-0.49005	3534.7	-0.51689
	3534.8	-0.37124	3534.8	-0.34664	3534.8	-0.32906	3534.8	-0.33232	3534.8	-0.50426	3534.8	-0.49632
	3534.9	-0.36045	3534.9	-0.36227	3534.9	-0.34957	3534.9	-0.324	3534.9	-0.47935	3534.9	-0.50795
	3535	-0.35339	3535	-0.34727	3535	-0.35746	3535	-0.34631	3535	-0.4753	3535	-0.47773
	3535.1	-0.3548	3535.1	-0.32944	3535.1	-0.33896	3535.1	-0.33275	3535.1	-0.46578	3535.1	-0.46672
	3535.2	-0.3463	3535.2	-0.31951	3535.2	-0.34118	3535.2	-0.33781	3535.2	-0.48134	3535.2	-0.46409
	3535.3	-0.3505	3535.3	-0.31864	3535.3	-0.33559	3535.3	-0.32912	3535.3	-0.46538	3535.3	-0.47347
	3535.4	-0.34199	3535.4	-0.34153	3535.4	-0.32813	3535.4	-0.33318	3535.4	-0.45735	3535.4	-0.46593
	3535.5	-0.3364	3535.5	-0.32181	3535.5	-0.3147	3535.5	-0.32011	3535.5	-0.45574	3535.5	-0.4586
	3535.6	-0.3406	3535.6	-0.32517	3535.6	-0.3259	3535.6	-0.2951	3535.6	-0.4588	3535.6	-0.45369
	3535.7	-0.32652	3535.7	-0.31581	3535.7	-0.31882	3535.7	-0.32309	3535.7	-0.44764	3535.7	-0.45067
	3535.8	-0.32088	3535.8	-0.30351	3535.8	-0.30846	3535.8	-0.31957	3535.8	-0.42261	3535.8	-0.45179
	3535.9	-0.32688	3535.9	-0.29793	3535.9	-0.29943	3535.9	-0.31015	3535.9	-0.42808	3535.9	-0.44066
	3536	-0.33035	3536	-0.28925	3536	-0.30831	3536	-0.30865	3536	-0.40053	3536	-0.43418
	3536.1	-0.32346	3536.1	-0.3134	3536.1	-0.30567	3536.1	-0.29453	3536.1	-0.41526	3536.1	-0.43569
	3536.2	-0.30792	3536.2	-0.31463	3536.2	-0.2999	3536.2	-0.28349	3536.2	-0.42076	3536.2	-0.42639
	3536.3	-0.30998	3536.3	-0.29544	3536.3	-0.30873	3536.3	-0.27854	3536.3	-0.40746	3536.3	-0.43039
	3536.4	-0.31605	3536.4	-0.27711	3536.4	-0.28131	3536.4	-0.28754	3536.4	-0.40863	3536.4	-0.40965
	3536.5	-0.29352	3536.5	-0.29223	3536.5	-0.29488	3536.5	-0.29174	3536.5	-0.38464	3536.5	-0.40639
	3536.6	-0.31363	3536.6	-0.28547	3536.6	-0.28848	3536.6	-0.28427	3536.6	-0.38136	3536.6	-0.39921
	3536.7	-0.29312	3536.7	-0.28313	3536.7	-0.27955	3536.7	-0.29073	3536.7	-0.38444	3536.7	-0.39144
	3536.8	-0.29751	3536.8	-0.26453	3536.8	-0.26048	3536.8	-0.29518	3536.8	-0.39907	3536.8	-0.38344
	3536.9	-0.29217	3536.9	-0.29844	3536.9	-0.27941	3536.9	-0.25846	3536.9	-0.38176	3536.9	-0.39845
	3537	-0.29203	3537	-0.26005	3537	-0.26545	3537	-0.27763	3537	-0.36035	3537	-0.39326
	3537.1	-0.28203	3537.1	-0.25734	3537.1	-0.26581	3537.1	-0.2642	3537.1	-0.37136	3537.1	-0.38429
	3537.2	-0.28532	3537.2	-0.28322	3537.2	-0.28327	3537.2	-0.26041	3537.2	-0.38595	3537.2	-0.36145
	3537.3	-0.28289	3537.3	-0.25916	3537.3	-0.29002	3537.3	-0.27993	3537.3	-0.34149	3537.3	-0.36773
	3537.4	-0.28146	3537.4	-0.25968	3537.4	-0.25989	3537.4	-0.25317	3537.4	-0.3519	3537.4	-0.36255
	3537.5	-0.27273	3537.5	-0.26949	3537.5	-0.25391	3537.5	-0.2528	3537.5	-0.36263	3537.5	-0.35637
	3537.6	-0.2752	3537.6	-0.27052	3537.6	-0.26358	3537.6	-0.25715	3537.6	-0.36636	3537.6	-0.35335
	3537.7	-0.26911	3537.7	-0.24436	3537.7	-0.24576	3537.7	-0.24008	3537.7	-0.34943	3537.7	-0.36893
	3537.8	-0.26785	3537.8	-0.24932	3537.8	-0.25435	3537.8	-0.23794	3537.8	-0.34988	3537.8	-0.34961
	3537.9	-0.26781	3537.9	-0.24747	3537.9	-0.24898	3537.9	-0.24357	3537.9	-0.3464	3537.9	-0.34815
	3538	-0.26596	3538	-0.24976	3538	-0.24827	3538	-0.23891	3538	-0.35408	3538	-0.35485
	3538.1	-0.26969	3538.1	-0.23573	3538.1	-0.24447	3538.1	-0.24896	3538.1	-0.35791	3538.1	-0.35004
	3538.2	-0.25777	3538.2	-0.2445	3538.2	-0.24161	3538.2	-0.23783	3538.2	-0.36195	3538.2	-0.34637
	3538.3	-0.25771	3538.3	-0.22548	3538.3	-0.23142	3538.3	-0.22368	3538.3	-0.32745	3538.3	-0.32874
	3538.4	-0.25902	3538.4	-0.23448	3538.4	-0.24985	3538.4	-0.23939	3538.4	-0.33826	3538.4	-0.34861
	3538.5	-0.24729	3538.5	-0.22163	3538.5	-0.22632	3538.5	-0.22456	3538.5	-0.32169	3538.5	-0.31443
	3538.6	-0.24484	3538.6	-0.25473	3538.6	-0.22781	3538.6	-0.23048	3538.6	-0.33077	3538.6	-0.32959
	3538.7	-0.24754	3538.7	-0.22395	3538.7	-0.2102	3538.7	-0.22946	3538.7	-0.32005	3538.7	-0.32366
	3538.8	-0.25049	3538.8	-0.21824	3538.8	-0.22228	3538.8	-0.22739	3538.8	-0.31275	3538.8	-0.32464
	3538.9	-0.25473	3538.9	-0.23425	3538.9	-0.23237	3538.9	-0.23633	3538.9	-0.32321	3538.9	-0.31302
	3539	-0.23031	3539	-0.21244	3539	-0.21141	3539	-0.22141	3539	-0.33011	3539	-0.30628
	3539.1	-0.24139	3539.1	-0.20378	3539.1	-0.21433	3539.1	-0.20931	3539.1	-0.29967	3539.1	-0.30092
	3539.2	-0.25117	3539.2	-0.21737	3539.2	-0.21323	3539.2	-0.21862	3539.2	-0.30705	3539.2	-0.30502
	3539.3	-0.22948	3539.3	-0.19737	3539.3	-0.20485	3539.3	-0.20931	3539.3	-0.30553	3539.3	-0.29186
	3539.4	-0.24076	3539.4	-0.18967	3539.4	-0.20013	3539.4	-0.21397	3539.4	-0.31254	3539.4	-0.2918
	3539.5	-0.23242	3539.5	-0.19631	3539.5	-0.20411	3539.5	-0.1909	3539.5	-0.30989	3539.5	-0.28755
	3539.6	-0.21751	3539.6	-0.18778	3539.6	-0.19745	3539.6	-0.2096	3539.6	-0.29309	3539.6	-0.28607
	3539.7	-0.22606	3539.7	-0.20119	3539.7	-0.19222	3539.7	-0.17891	3539.7	-0.29606	3539.7	-0.3011
	3539.8	-0.22863	3539.8	-0.19728	3539.8	-0.17685	3539.8	-0.19923	3539.8	-0.30015	3539.8	-0.27823
	3539.9	-0.23483	3539.9	-0.18977	3539.9	-0.19751	3539.9	-0.19028	3539.9	-0.2954	3539.9	-0.26513
	3540	-0.21387	3540	-0.18544	3540	-0.1816	3540	-0.20142	3540	-0.29327	3540	-0.26317
	3540.1	-0.22789	3540.1	-0.17865	3540.1	-0.19241	3540.1	-0.18819	3540.1	-0.28299	3540.1	-0.28279
	3540.2	-0.21849	3540.2	-0.2004	3540.2	-0.19753	3540.2	-0.20923	3540.2	-0.28346	3540.2	-0.28347
	3540.3	-0.20983	3540.3	-0.18122	3540.3	-0.17785	3540.3	-0.18621	3540.3	-0.28557	3540.3	-0.26412
	3540.4	-0.20645	3540.4	-0.17755	3540.4	-0.18085	3540.4	-0.18531	3540.4	-0.29857	3540.4	-0.27994
	3540.5	-0.23099	3540.5	-0.17302	3540.5	-0.17256	3540.5	-0.17743	3540.5	-0.29265	3540.5	-0.26409
	3540.6	-0.21677	3540.6	-0.18321	3540.6	-0.20316	3540.6	-0.1792	3540.6	-0.28479	3540.6	-0.26243
	3540.7	-0.21974	3540.7	-0.17572	3540.7	-0.17784	3540.7	-0.17657	3540.7	-0.28232	3540.7	-0.24542
	3540.8	-0.21366	3540.8	-0.16091	3540.8	-0.17108	3540.8	-0.18355	3540.8	-0.26963	3540.8	-0.23345
	3540.9	-0.21493	3540.9	-0.17432	3540.9	-0.17855	3540.9	-0.19292	3540.9	-0.27188	3540.9	-0.24322
	3541	-0.2115	3541	-0.18297	3541	-0.17535	3541	-0.16586	3541	-0.2613	3541	-0.24929
	3541.1	-0.20575	3541.1	-0.17775	3541.1	-0.18568	3541.1	-0.17586	3541.1	-0.24983	3541.1	-0.25017
	3541.2	-0.19943	3541.2	-0.16245	3541.2	-0.1615	3541.2	-0.16371	3541.2	-0.27091	3541.2	-0.25018
	3541.3	-0.2021	3541.3	-0.16935	3541.3	-0.1951	3541.3	-0.16847	3541.3	-0.26369	3541.3	-0.2375
	3541.4	-0.20021	3541.4	-0.15881	3541.4	-0.15657	3541.4	-0.1689	3541.4	-0.2738	3541.4	-0.23849
	3541.5	-0.19176	3541.5	-0.17097	3541.5	-0.16464	3541.5	-0.17903	3541.5	-0.25877	3541.5	-0.24405
	3541.6	-0.1945	3541.6	-0.1663	3541.6	-0.15937	3541.6	-0.15956	3541.6	-0.25524	3541.6	-0.22397
	3541.7	-0.19606	3541.7	-0.14051	3541.7	-0.16547	3541.7	-0.15955	3541.7	-0.25712	3541.7	-0.22664
	3541.8	-0.20266	3541.8	-0.14699	3541.8	-0.14393	3541.8	-0.15532	3541.8	-0.26681	3541.8	-0.22918
	3541.9	-0.19229	3541.9	-0.16272	3541.9	-0.1588	3541.9	-0.16292	3541.9	-0.2685	3541.9	-0.22633
	3542	-0.19235	3542	-0.15974	3542	-0.13711	3542	-0.15451	3542	-0.24925	3542	-0.20298
	3542.1	-0.19284	3542.1	-0.16197	3542.1	-0.15572	3542.1	-0.15421	3542.1	-0.24074	3542.1	-0.22818
	3542.2	-0.18055	3542.2	-0.14473	3542.2	-0.15831	3542.2	-0.161	3542.2	-0.24418	3542.2	-0.21316
	3542.3	-0.19804	3542.3	-0.1374	3542.3	-0.15232	3542.3	-0.16779	3542.3	-0.2534	3542.3	-0.21625
	3542.4	-0.19252	3542.4	-0.13968	3542.4	-0.14995	3542.4	-0.14838	3542.4	-0.24067	3542.4	-0.21713
	3542.5	-0.19004	3542.5	-0.13311	3542.5	-0.18848	3542.5	-0.17102	3542.5	-0.24623	3542.5	-0.20022
	3542.6	-0.18834	3542.6	-0.1633	3542.6	-0.16001	3542.6	-0.13165	3542.6	-0.23914	3542.6	-0.20012
	3542.7	-0.18798	3542.7	-0.13749	3542.7	-0.14512	3542.7	-0.14913	3542.7	-0.23039	3542.7	-0.20408
	3542.8	-0.18487	3542.8	-0.1497	3542.8	-0.13354	3542.8	-0.14676	3542.8	-0.23104	3542.8	-0.20498
	3542.9	-0.1851	3542.9	-0.15173	3542.9	-0.14044	3542.9	-0.14494	3542.9	-0.23328	3542.9	-0.22256
	3543	-0.18731	3543	-0.14426	3543	-0.1459	3543	-0.16031	3543	-0.22217	3543	-0.19502
	3543.1	-0.18052	3543.1	-0.1527	3543.1	-0.13136	3543.1	-0.14457	3543.1	-0.22916	3543.1	-0.2021
	3543.2	-0.17996	3543.2	-0.12665	3543.2	-0.1463	3543.2	-0.14331	3543.2	-0.20616	3543.2	-0.19678
	3543.3	-0.17514	3543.3	-0.13536	3543.3	-0.15148	3543.3	-0.13775	3543.3	-0.23439	3543.3	-0.17648
	3543.4	-0.17567	3543.4	-0.12279	3543.4	-0.13384	3543.4	-0.14301	3543.4	-0.21694	3543.4	-0.20408
	3543.5	-0.17728	3543.5	-0.11563	3543.5	-0.13791	3543.5	-0.14855	3543.5	-0.23026	3543.5	-0.19637
	3543.6	-0.17315	3543.6	-0.13484	3543.6	-0.13048	3543.6	-0.13786	3543.6	-0.21548	3543.6	-0.19322
	3543.7	-0.17151	3543.7	-0.12463	3543.7	-0.12332	3543.7	-0.14288	3543.7	-0.21051	3543.7	-0.19697
	3543.8	-0.16409	3543.8	-0.11999	3543.8	-0.12961	3543.8	-0.15909	3543.8	-0.21246	3543.8	-0.17745
	3543.9	-0.1781	3543.9	-0.11241	3543.9	-0.12952	3543.9	-0.13293	3543.9	-0.21341	3543.9	-0.18542
	3544	-0.1646	3544	-0.11719	3544	-0.12879	3544	-0.13997	3544	-0.2057	3544	-0.18004
	3544.1	-0.17557	3544.1	-0.11835	3544.1	-0.14446	3544.1	-0.124	3544.1	-0.21616	3544.1	-0.18096
	3544.2	-0.15803	3544.2	-0.13077	3544.2	-0.11535	3544.2	-0.12264	3544.2	-0.20742	3544.2	-0.17983
	3544.3	-0.15799	3544.3	-0.12194	3544.3	-0.12539	3544.3	-0.11878	3544.3	-0.20475	3544.3	-0.17767
	3544.4	-0.17229	3544.4	-0.11247	3544.4	-0.12751	3544.4	-0.11787	3544.4	-0.20668	3544.4	-0.17794
	3544.5	-0.15898	3544.5	-0.09907	3544.5	-0.13043	3544.5	-0.12688	3544.5	-0.20466	3544.5	-0.1675
	3544.6	-0.16544	3544.6	-0.11904	3544.6	-0.11222	3544.6	-0.13188	3544.6	-0.21188	3544.6	-0.14819
	3544.7	-0.15469	3544.7	-0.10649	3544.7	-0.12682	3544.7	-0.14465	3544.7	-0.22332	3544.7	-0.15878
	3544.8	-0.15368	3544.8	-0.13185	3544.8	-0.1212	3544.8	-0.1107	3544.8	-0.2095	3544.8	-0.16151
	3544.9	-0.14922	3544.9	-0.12707	3544.9	-0.12806	3544.9	-0.10726	3544.9	-0.20326	3544.9	-0.16681
	3545	-0.16085	3545	-0.11171	3545	-0.12097	3545	-0.12386	3545	-0.21277	3545	-0.16544
	3545.1	-0.1643	3545.1	-0.12811	3545.1	-0.11775	3545.1	-0.10776	3545.1	-0.18816	3545.1	-0.15636
	3545.2	-0.16871	3545.2	-0.11069	3545.2	-0.11753	3545.2	-0.10451	3545.2	-0.19944	3545.2	-0.1583
	3545.3	-0.15975	3545.3	-0.10059	3545.3	-0.11961	3545.3	-0.10228	3545.3	-0.19905	3545.3	-0.16888
	3545.4	-0.14551	3545.4	-0.11851	3545.4	-0.10701	3545.4	-0.10918	3545.4	-0.19037	3545.4	-0.17399
	3545.5	-0.15614	3545.5	-0.11059	3545.5	-0.10366	3545.5	-0.11154	3545.5	-0.20993	3545.5	-0.15833
	3545.6	-0.15815	3545.6	-0.09906	3545.6	-0.12314	3545.6	-0.10394	3545.6	-0.19525	3545.6	-0.16475
	3545.7	-0.1541	3545.7	-0.10281	3545.7	-0.12452	3545.7	-0.11023	3545.7	-0.20783	3545.7	-0.15332
	3545.8	-0.15318	3545.8	-0.103	3545.8	-0.13837	3545.8	-0.12298	3545.8	-0.19792	3545.8	-0.14309
	3545.9	-0.1543	3545.9	-0.0906	3545.9	-0.10506	3545.9	-0.10908	3545.9	-0.19302	3545.9	-0.13181
	3546	-0.15498	3546	-0.11547	3546	-0.10443	3546	-0.10354	3546	-0.18491	3546	-0.13078
	3546.1	-0.14625	3546.1	-0.10818	3546.1	-0.10836	3546.1	-0.10692	3546.1	-0.20862	3546.1	-0.15759
	3546.2	-0.14584	3546.2	-0.09631	3546.2	-0.10846	3546.2	-0.10913	3546.2	-0.1825	3546.2	-0.13385
	3546.3	-0.15312	3546.3	-0.10012	3546.3	-0.12485	3546.3	-0.13012	3546.3	-0.19695	3546.3	-0.1483
	3546.4	-0.14971	3546.4	-0.11006	3546.4	-0.10579	3546.4	-0.11726	3546.4	-0.19083	3546.4	-0.12684
	3546.5	-0.14217	3546.5	-0.10142	3546.5	-0.1222	3546.5	-0.09944	3546.5	-0.19233	3546.5	-0.14318
	3546.6	-0.14073	3546.6	-0.09644	3546.6	-0.10946	3546.6	-0.11895	3546.6	-0.19368	3546.6	-0.1479
	3546.7	-0.14347	3546.7	-0.10373	3546.7	-0.10161	3546.7	-0.13354	3546.7	-0.17463	3546.7	-0.14007
	3546.8	-0.15345	3546.8	-0.08686	3546.8	-0.11063	3546.8	-0.09985	3546.8	-0.17675	3546.8	-0.1303
	3546.9	-0.14373	3546.9	-0.08055	3546.9	-0.09665	3546.9	-0.10178	3546.9	-0.17505	3546.9	-0.1443
	3547	-0.15317	3547	-0.08253	3547	-0.10493	3547	-0.09799	3547	-0.17793	3547	-0.1459
	3547.1	-0.15737	3547.1	-0.08105	3547.1	-0.09725	3547.1	-0.09779	3547.1	-0.18233	3547.1	-0.13827
	3547.2	-0.15527	3547.2	-0.11053	3547.2	-0.09916	3547.2	-0.09349	3547.2	-0.17826	3547.2	-0.1237
	3547.3	-0.14483	3547.3	-0.08351	3547.3	-0.09965	3547.3	-0.12138	3547.3	-0.18232	3547.3	-0.13521
	3547.4	-0.14191	3547.4	-0.09361	3547.4	-0.09908	3547.4	-0.10305	3547.4	-0.18498	3547.4	-0.13854
	3547.5	-0.15209	3547.5	-0.09047	3547.5	-0.08881	3547.5	-0.10278	3547.5	-0.19157	3547.5	-0.13044
	3547.6	-0.13745	3547.6	-0.07593	3547.6	-0.09812	3547.6	-0.09497	3547.6	-0.1757	3547.6	-0.12558
	3547.7	-0.14748	3547.7	-0.09139	3547.7	-0.09315	3547.7	-0.0931	3547.7	-0.16429	3547.7	-0.1203
	3547.8	-0.12769	3547.8	-0.07873	3547.8	-0.08417	3547.8	-0.08494	3547.8	-0.15402	3547.8	-0.14789
	3547.9	-0.14443	3547.9	-0.0828	3547.9	-0.10089	3547.9	-0.08835	3547.9	-0.17163	3547.9	-0.10611

## Sheet: Figure 2d
		Concentration of TEMPO (mM)
		0	5	10	15	20	25	35	40
	Wavelength (nm)	Intensity (a.u.)
	350	0	5	0	0	0	0	3	2
	350.1	0	5	0	0	0	0	3	2
	350.2	0	5	0	0	0	1	3	2
	350.3	0	5	0	0	0	1	3	2
	350.4	0	5	1	0	0	1	3	2
	350.5	0	5	1	0	0	1	3	2
	350.6	0	5	1	0	0	1	3	2
	350.7	0	6	1	0	0	1	3	2
	350.8	0	6	1	0	0	1	3	2
	350.9	0	6	1	0	0	1	3	2
	351	0	6	1	0	0	1	3	2
	351.1	0	6	1	0	0	2	3	2
	351.2	0	6	1	0	0	2	3	2
	351.3	0	6	1	0	0	2	3	2
	351.4	0	6	1	0	0	2	3	2
	351.5	0	6	1	0	0	2	3	2
	351.6	0	6	1	0	0	3	3	2
	351.7	0	6	1	0	0	3	3	2
	351.8	0	6	1	0	0	3	3	2
	351.9	0	6	1	0	0	3	3	2
	352	0	6	1	0	0	3	3	2
	352.1	0	6	1	0	0	3	3	2
	352.2	0	6	1	0	0	3	3	2
	352.3	0	6	1	0	0	3	3	2
	352.4	0	6	1	0	0	3	3	2
	352.5	0	6	1	0	0	4	3	2
	352.6	0	6	1	0	0	4	3	2
	352.7	0	6	1	0	0	4	3	2
	352.8	0	6	1	0	0	4	3	2
	352.9	0	6	1	0	0	4	3	2
	353	0	6	1	0	0	4	3	2
	353.1	0	6	1	0	0	4	3	2
	353.2	0	6	1	0	0	4	3	2
	353.3	0	6	1	0	0	4	3	2
	353.4	0	6	1	0	0	4	3	2
	353.5	0	6	2	0	0	4	3	2
	353.6	0	6	2	0	0	4	3	2
	353.7	0	6	2	0	0	4	3	2
	353.8	0	6	2	0	0	4	3	2
	353.9	0	6	2	0	0	5	3	2
	354	0	6	2	0	0	5	3	2
	354.1	0	6	2	0	0	5	3	2
	354.2	0	6	2	0	0	5	3	2
	354.3	0	6	2	0	0	5	3	2
	354.4	0	6	2	0	0	5	3	2
	354.5	0	6	2	0	0	5	3	2
	354.6	0	6	2	0	0	5	3	2
	354.7	0	6	2	0	0	5	3	2
	354.8	0	6	2	0	0	5	3	2
	354.9	0	6	2	0	0	5	3	2
	355	0	6	2	0	0	5	3	2
	355.1	0	6	2	0	0	5	3	2
	355.2	0	6	2	0	0	5	2	2
	355.3	0	6	2	0	0	5	2	2
	355.4	0	6	2	0	0	5	2	2
	355.5	0	6	2	0	0	5	2	2
	355.6	1	6	2	0	0	5	2	2
	355.7	1	6	2	0	0	5	2	2
	355.8	1	6	2	0	0	5	2	2
	355.9	1	6	2	0	0	5	2	2
	356	1	6	2	0	0	5	2	2
	356.1	2	6	3	0	0	5	2	2
	356.2	2	6	3	0	0	5	2	2
	356.3	2	5	3	0	0	5	2	2
	356.4	2	5	3	0	0	5	2	2
	356.5	2	5	4	0	0	5	2	2
	356.6	3	5	4	0	0	5	2	2
	356.7	3	5	4	0	0	5	2	2
	356.8	3	5	4	0	0	5	2	2
	356.9	3	5	5	0	0	5	2	2
	357	3	5	5	0	0	5	2	2
	357.1	3	5	5	0	0	5	2	2
	357.2	4	5	6	0	0	5	2	2
	357.3	4	5	6	0	0	5	3	2
	357.4	4	4	6	0	0	5	3	1
	357.5	4	4	6	0	0	5	3	1
	357.6	4	4	7	0	0	5	3	1
	357.7	4	4	7	0	0	5	3	1
	357.8	4	4	7	0	0	5	4	1
	357.9	4	4	8	0	0	5	4	1
	358	4	4	8	1	0	5	4	1
	358.1	4	4	8	1	0	5	5	0
	358.2	4	4	8	1	0	5	5	0
	358.3	4	4	9	1	0	5	5	0
	358.4	4	4	9	1	0	5	6	0
	358.5	4	4	10	1	0	5	6	0
	358.6	4	4	10	1	0	5	7	0
	358.7	4	3	10	1	0	5	7	0
	358.8	4	3	11	1	0	5	7	0
	358.9	4	3	11	1	0	5	8	0
	359	4	3	11	1	0	5	8	0
	359.1	4	3	12	1	0	5	9	0
	359.2	4	3	12	1	0	5	9	0
	359.3	4	3	12	1	0	5	9	0
	359.4	4	3	13	1	0	5	10	0
	359.5	4	2	13	1	0	5	10	0
	359.6	4	2	13	1	0	5	10	0
	359.7	4	2	14	1	0	5	11	0
	359.8	4	2	14	2	0	5	11	0
	359.9	4	1	14	2	0	5	11	0
	360	4	1	14	2	0	5	12	0
	360.1	4	1	15	2	0	5	12	0
	360.2	4	1	15	2	0	5	12	0
	360.3	4	1	15	2	0	4	13	0
	360.4	4	1	15	2	0	4	13	0
	360.5	4	0	15	2	0	4	13	0
	360.6	4	0	15	2	0	4	13	0
	360.7	4	0	15	2	0	4	14	0
	360.8	4	0	16	2	0	4	14	0
	360.9	4	0	16	2	0	4	14	0
	361	4	0	16	2	0	4	14	0
	361.1	4	0	16	2	0	4	14	0
	361.2	4	0	16	2	0	3	15	0
	361.3	4	0	16	2	0	3	15	0
	361.4	4	0	16	2	0	3	15	0
	361.5	4	0	16	2	0	3	15	0
	361.6	4	0	16	2	0	3	15	0
	361.7	4	0	16	2	0	3	15	0
	361.8	4	1	16	2	0	2	15	0
	361.9	4	1	17	3	0	2	15	0
	362	4	1	17	3	0	2	15	0
	362.1	4	1	17	3	0	2	15	0
	362.2	4	1	17	3	0	2	15	0
	362.3	4	1	17	3	0	2	16	0
	362.4	4	2	17	4	0	2	16	0
	362.5	4	2	18	4	0	2	16	0
	362.6	4	2	18	4	0	1	16	0
	362.7	4	3	18	4	0	1	16	0
	362.8	4	3	18	4	0	1	16	0
	362.9	4	3	18	5	0	1	16	0
	363	4	4	18	5	0	1	16	0
	363.1	4	4	18	5	0	1	16	0
	363.2	4	5	18	5	0	1	16	0
	363.3	4	5	18	5	0	1	16	0
	363.4	4	5	19	5	0	1	16	0
	363.5	4	6	19	5	0	1	16	0
	363.6	4	6	19	5	0	1	16	0
	363.7	4	7	19	5	0	1	16	0
	363.8	4	7	18	5	0	1	16	0
	363.9	4	8	18	5	0	0	17	0
	364	4	8	18	5	0	0	17	0
	364.1	4	8	18	5	0	0	17	0
	364.2	4	9	18	5	0	0	17	0
	364.3	4	9	18	5	0	0	17	0
	364.4	4	9	18	5	0	0	17	0
	364.5	4	10	18	5	0	0	17	0
	364.6	4	10	18	5	0	0	17	0
	364.7	4	10	18	5	0	0	17	0
	364.8	4	10	18	5	0	0	17	0
	364.9	4	11	18	5	0	0	17	0
	365	4	11	18	5	0	0	17	0
	365.1	4	11	18	5	0	0	17	0
	365.2	4	11	18	5	0	0	17	0
	365.3	4	12	18	5	0	0	17	0
	365.4	4	12	18	5	0	0	17	0
	365.5	4	12	18	5	0	0	17	0
	365.6	4	12	18	5	0	0	17	0
	365.7	4	12	18	5	0	0	17	0
	365.8	4	12	18	5	0	0	17	0
	365.9	4	13	18	5	0	0	17	0
	366	4	13	18	5	0	0	17	0
	366.1	4	13	18	5	0	0	17	0
	366.2	4	13	18	5	0	0	17	0
	366.3	4	13	17	5	0	0	17	0
	366.4	4	13	17	5	0	0	17	0
	366.5	3	13	17	5	0	0	17	0
	366.6	3	13	17	5	0	0	17	0
	366.7	3	13	16	5	0	0	17	0
	366.8	3	13	16	5	0	0	17	0
	366.9	3	13	16	5	0	0	17	0
	367	4	13	15	5	0	0	17	0
	367.1	4	13	15	5	0	0	17	0
	367.2	4	13	15	5	0	0	17	0
	367.3	4	13	15	5	0	0	18	0
	367.4	4	13	14	5	0	0	18	0
	367.5	5	13	14	5	0	0	18	0
	367.6	5	13	14	5	0	0	18	0
	367.7	6	13	13	5	0	0	18	0
	367.8	6	14	13	5	0	0	18	0
	367.9	6	14	13	5	0	0	18	0
	368	7	14	13	5	0	0	18	0
	368.1	7	14	12	5	0	0	18	0
	368.2	8	14	12	5	0	0	18	0
	368.3	8	14	12	5	0	0	18	0
	368.4	8	15	11	5	0	0	18	0
	368.5	9	15	11	4	0	0	18	0
	368.6	9	15	11	4	0	0	18	0
	368.7	9	15	10	4	0	0	18	0
	368.8	9	15	10	4	0	0	18	0
	368.9	9	16	9	4	0	0	18	0
	369	10	16	9	4	0	0	19	0
	369.1	10	16	9	4	0	0	19	0
	369.2	10	16	8	4	0	0	19	0
	369.3	10	17	8	4	0	0	19	0
	369.4	11	17	8	4	0	0	19	0
	369.5	11	17	7	4	0	0	19	0
	369.6	11	17	7	4	0	1	19	0
	369.7	11	17	7	4	0	1	19	0
	369.8	12	17	6	4	0	1	19	0
	369.9	12	17	6	4	0	1	19	0
	370	12	17	6	4	0	1	19	0
	370.1	13	18	6	4	0	1	19	0
	370.2	13	18	5	4	0	1	19	0
	370.3	14	18	5	4	0	1	19	0
	370.4	14	18	5	4	0	1	19	0
	370.5	14	18	5	4	0	1	19	0
	370.6	15	18	4	4	1	1	19	0
	370.7	15	18	4	4	1	1	19	0
	370.8	15	18	4	4	1	1	19	0
	370.9	16	19	4	4	1	1	19	0
	371	16	19	4	4	1	1	19	0
	371.1	16	19	3	4	1	1	19	0
	371.2	16	19	3	4	1	1	19	0
	371.3	17	19	3	4	1	1	19	0
	371.4	17	19	3	3	1	1	19	0
	371.5	17	20	3	3	1	1	19	0
	371.6	17	20	3	3	1	1	19	0
	371.7	17	20	3	3	1	1	19	0
	371.8	17	20	2	3	2	1	19	0
	371.9	17	21	2	3	2	1	19	0
	372	17	21	2	3	2	1	19	0
	372.1	17	21	2	3	2	1	19	0
	372.2	17	21	2	2	3	1	19	0
	372.3	17	21	2	2	3	1	19	0
	372.4	17	21	1	2	3	1	19	0
	372.5	17	21	1	2	4	1	19	0
	372.6	17	21	1	1	4	1	19	0
	372.7	17	21	1	1	4	1	19	0
	372.8	17	21	1	1	4	1	19	0
	372.9	17	21	1	1	5	1	19	0
	373	17	21	1	1	5	1	19	0
	373.1	17	21	0	1	5	1	19	0
	373.2	17	21	0	1	6	1	19	0
	373.3	17	21	0	0	6	1	18	0
	373.4	17	20	0	0	6	1	18	0
	373.5	17	20	0	0	7	1	18	0
	373.6	17	20	0	0	7	1	18	0
	373.7	17	19	0	0	7	1	18	0
	373.8	17	19	0	0	8	1	18	0
	373.9	17	19	0	0	8	1	18	0
	374	17	18	0	0	8	1	18	0
	374.1	17	18	0	0	9	1	18	0
	374.2	17	18	0	0	9	1	18	0
	374.3	17	17	0	0	9	1	18	0
	374.4	17	17	0	0	10	1	18	0
	374.5	17	17	0	0	10	1	18	0
	374.6	17	16	0	0	10	1	18	0
	374.7	17	16	0	0	10	1	18	0
	374.8	17	16	0	0	10	1	18	0
	374.9	17	16	0	0	10	1	18	0
	375	17	15	0	0	11	1	18	0
	375.1	17	15	0	1	11	1	18	0
	375.2	17	15	0	1	11	1	18	0
	375.3	17	15	0	1	11	1	18	0
	375.4	17	14	0	1	11	1	18	0
	375.5	17	14	0	1	11	1	18	0
	375.6	17	14	0	1	11	1	18	0
	375.7	17	14	0	1	11	1	18	0
	375.8	17	14	0	2	11	1	18	0
	375.9	16	14	0	2	11	1	18	0
	376	16	14	0	2	11	1	18	0
	376.1	16	14	0	2	11	1	17	0
	376.2	16	14	0	2	11	1	17	0
	376.3	16	14	0	2	11	1	17	0
	376.4	16	13	0	2	11	1	17	0
	376.5	16	13	0	2	11	1	17	0
	376.6	16	13	0	2	11	1	17	0
	376.7	15	13	0	2	11	1	17	0
	376.8	15	13	0	2	11	1	16	0
	376.9	15	13	0	2	12	1	16	0
	377	14	13	0	2	12	1	16	0
	377.1	14	13	0	2	12	1	16	0
	377.2	14	13	0	2	12	1	15	0
	377.3	13	13	0	2	12	1	15	0
	377.4	13	13	0	2	12	1	15	0
	377.5	12	13	0	2	12	1	15	0
	377.6	12	13	0	2	12	1	14	0
	377.7	12	13	0	2	12	1	14	0
	377.8	11	13	0	2	12	1	13	0
	377.9	11	13	0	2	12	1	13	0
	378	10	13	0	2	12	1	13	0
	378.1	10	12	1	2	12	1	12	0
	378.2	10	12	1	2	12	1	12	0
	378.3	9	12	1	2	12	1	11	0
	378.4	9	12	1	2	12	1	11	0
	378.5	9	12	1	2	12	1	10	0
	378.6	8	11	1	2	12	1	10	0
	378.7	8	11	1	2	13	1	9	0
	378.8	8	11	2	2	13	1	9	0
	378.9	8	11	2	2	13	0	8	0
	379	8	10	2	2	13	0	8	0
	379.1	7	10	2	2	13	0	7	0
	379.2	7	10	2	2	13	0	7	0
	379.3	7	10	2	2	14	0	6	0
	379.4	7	10	3	2	14	0	6	0
	379.5	6	10	3	2	14	0	6	0
	379.6	6	9	3	2	14	0	5	0
	379.7	6	9	3	2	15	0	5	0
	379.8	5	9	3	2	15	0	4	0
	379.9	5	9	4	2	15	0	4	0
	380	5	9	4	2	16	0	4	0
	380.1	4	9	4	2	16	0	3	0
	380.2	4	9	5	2	16	0	3	0
	380.3	3	9	5	2	17	0	3	0
	380.4	3	8	5	2	17	0	3	0
	380.5	3	8	6	2	18	0	2	0
	380.6	2	8	6	3	18	1	2	0
	380.7	2	8	6	3	19	1	2	0
	380.8	2	8	7	3	20	1	2	0
	380.9	2	8	7	3	20	1	1	0
	381	1	8	7	3	21	1	1	0
	381.1	1	7	8	3	22	2	1	0
	381.2	1	7	8	3	22	2	1	0
	381.3	1	7	8	3	23	2	1	0
	381.4	1	7	8	3	24	2	1	0
	381.5	0	6	9	3	24	3	1	0
	381.6	0	6	9	3	25	3	1	0
	381.7	0	6	9	3	26	3	1	0
	381.8	0	5	10	3	27	4	1	0
	381.9	0	5	10	3	28	4	1	0
	382	0	5	10	3	29	4	1	0
	382.1	0	4	10	3	29	4	1	0
	382.2	0	4	11	3	30	5	1	0
	382.3	0	3	11	3	31	5	1	0
	382.4	0	3	11	3	32	5	1	0
	382.5	0	3	11	3	33	5	1	0
	382.6	0	2	11	3	34	6	1	0
	382.7	0	2	11	3	36	6	1	0
	382.8	0	2	11	3	37	6	0	0
	382.9	0	1	11	3	38	6	0	0
	383	0	1	11	3	39	7	0	0
	383.1	0	1	11	3	40	7	0	0
	383.2	0	1	11	3	41	7	0	0
	383.3	0	1	11	3	42	7	0	0
	383.4	0	0	11	3	43	7	0	0
	383.5	0	0	11	3	44	7	0	1
	383.6	0	0	11	3	45	7	0	1
	383.7	0	0	11	3	46	8	0	1
	383.8	0	0	11	3	47	8	0	2
	383.9	0	0	11	3	48	8	0	2
	384	0	0	11	3	49	8	0	2
	384.1	0	0	11	3	49	8	0	3
	384.2	0	0	11	3	50	8	0	3
	384.3	0	0	11	3	51	8	0	3
	384.4	0	0	11	3	52	8	0	4
	384.5	0	0	11	3	52	8	0	4
	384.6	0	0	11	3	53	9	0	5
	384.7	0	0	11	3	54	9	0	5
	384.8	0	0	11	2	55	9	0	5
	384.9	1	0	11	2	55	10	0	6
	385	1	0	11	2	56	10	0	6
	385.1	1	0	11	2	57	11	0	7
	385.2	1	0	11	2	58	11	0	7
	385.3	1	0	11	2	59	12	0	7
	385.4	2	0	11	2	60	12	0	8
	385.5	2	0	11	2	61	13	0	8
	385.6	2	0	11	1	62	13	0	9
	385.7	3	0	11	1	63	13	0	9
	385.8	3	0	11	1	64	14	0	10
	385.9	3	0	11	1	65	14	0	10
	386	4	0	11	1	66	15	0	10
	386.1	4	0	11	1	67	15	0	11
	386.2	5	0	11	1	68	15	0	11
	386.3	5	0	11	1	69	16	0	12
	386.4	6	0	11	0	70	16	0	12
	386.5	6	0	11	0	71	16	0	12
	386.6	7	0	11	0	71	17	0	13
	386.7	7	0	11	0	72	17	0	13
	386.8	7	0	11	0	73	18	0	13
	386.9	8	0	11	0	74	18	0	13
	387	8	0	11	0	74	18	0	13
	387.1	8	0	11	0	75	19	0	13
	387.2	9	0	11	0	76	19	0	13
	387.3	9	0	11	0	76	19	0	13
	387.4	9	0	11	0	77	19	0	13
	387.5	9	0	11	0	78	19	0	13
	387.6	10	0	11	0	78	20	0	13
	387.7	10	0	11	0	79	20	0	13
	387.8	10	0	11	0	79	20	0	13
	387.9	10	0	11	0	80	20	0	13
	388	10	0	11	0	80	20	0	13
	388.1	10	1	11	1	81	20	0	13
	388.2	10	1	10	1	81	20	0	13
	388.3	10	1	10	1	81	20	0	13
	388.4	10	1	10	1	81	20	0	13
	388.5	10	2	10	1	81	20	0	13
	388.6	10	2	10	1	81	20	0	13
	388.7	11	3	10	2	81	20	0	13
	388.8	11	3	10	2	81	20	0	13
	388.9	11	4	9	2	81	20	0	13
	389	11	5	9	3	81	20	0	13
	389.1	11	5	9	3	81	20	0	13
	389.2	11	6	9	3	80	20	0	13
	389.3	12	6	9	4	80	20	0	13
	389.4	12	7	9	4	80	20	0	13
	389.5	12	7	10	5	80	20	0	13
	389.6	12	8	10	5	79	20	0	13
	389.7	12	8	10	6	79	20	0	13
	389.8	12	8	10	6	79	20	0	13
	389.9	13	9	11	6	78	20	0	13
	390	13	9	11	7	78	20	0	13
	390.1	13	10	12	7	77	20	0	13
	390.2	13	10	13	8	77	20	0	13
	390.3	13	11	13	8	76	20	0	13
	390.4	13	11	14	9	76	20	0	13
	390.5	13	12	15	10	75	20	0	13
	390.6	13	12	16	10	75	20	0	13
	390.7	13	13	17	11	74	19	0	13
	390.8	13	13	18	11	73	19	0	13
	390.9	13	13	19	12	73	19	0	13
	391	13	14	20	12	72	19	0	13
	391.1	13	14	22	13	71	19	0	13
	391.2	13	15	23	14	70	18	0	13
	391.3	13	15	24	14	69	18	0	13
	391.4	13	16	25	15	68	18	0	13
	391.5	13	16	26	15	68	18	0	13
	391.6	13	17	27	16	67	17	0	13
	391.7	13	18	28	16	65	17	0	13
	391.8	13	18	29	17	64	17	0	13
	391.9	13	19	30	17	63	17	0	13
	392	13	19	31	18	62	16	0	13
	392.1	13	20	32	18	61	16	0	13
	392.2	13	21	33	19	60	16	0	13
	392.3	13	21	33	20	58	16	0	13
	392.4	13	22	34	20	57	15	0	13
	392.5	13	22	35	21	56	15	0	13
	392.6	13	23	35	21	55	15	1	13
	392.7	13	24	36	22	53	15	1	13
	392.8	13	24	37	23	52	14	1	13
	392.9	13	25	38	23	50	14	1	13
	393	13	25	39	24	49	14	1	13
	393.1	13	26	39	24	48	14	1	13
	393.2	13	26	40	25	46	14	1	13
	393.3	13	27	41	26	45	14	1	13
	393.4	13	27	42	26	43	14	1	13
	393.5	13	28	42	27	42	13	1	13
	393.6	14	28	43	27	41	13	1	12
	393.7	14	28	44	28	40	13	1	12
	393.8	14	29	44	29	38	13	1	12
	393.9	14	29	45	29	37	13	1	11
	394	14	29	45	30	36	13	1	11
	394.1	15	30	45	30	35	13	1	10
	394.2	15	30	45	31	34	13	1	10
	394.3	15	31	46	32	33	13	1	10
	394.4	16	31	46	32	32	12	1	9
	394.5	16	31	46	33	31	12	1	9
	394.6	16	32	46	33	30	12	1	8
	394.7	17	33	46	34	29	12	1	8
	394.8	17	33	46	35	29	11	1	8
	394.9	18	34	46	35	28	11	1	7
	395	18	35	46	36	27	10	1	7
	395.1	19	35	47	36	26	10	1	7
	395.2	19	36	47	37	25	9	1	6
	395.3	19	36	47	37	24	9	1	6
	395.4	20	37	47	38	23	8	1	5
	395.5	20	37	47	38	22	8	1	5
	395.6	20	38	47	39	21	7	1	4
	395.7	21	38	48	39	20	7	1	4
	395.8	21	38	48	39	19	7	1	3
	395.9	21	38	48	40	17	6	1	3
	396	21	38	48	40	16	6	1	3
	396.1	21	38	48	40	15	6	1	2
	396.2	21	38	49	41	14	5	1	2
	396.3	21	38	49	41	13	5	1	1
	396.4	21	38	49	41	12	5	1	1
	396.5	21	38	49	41	12	4	1	1
	396.6	21	38	49	41	11	4	1	1
	396.7	21	38	49	41	10	4	1	0
	396.8	21	38	49	41	9	4	1	0
	396.9	21	38	49	41	8	4	1	0
	397	20	38	49	41	8	4	1	0
	397.1	20	38	49	41	7	4	1	0
	397.2	20	38	49	41	6	4	1	0
	397.3	20	38	49	41	6	4	1	0
	397.4	21	38	49	41	5	4	1	0
	397.5	21	38	49	41	4	4	1	0
	397.6	21	38	49	41	4	5	1	0
	397.7	21	38	49	41	3	5	1	0
	397.8	21	38	49	41	3	5	1	0
	397.9	21	38	49	41	2	5	1	0
	398	22	37	49	41	2	6	1	0
	398.1	22	37	49	41	1	6	1	0
	398.2	22	37	49	41	1	6	1	0
	398.3	22	37	49	41	1	6	1	0
	398.4	23	36	49	41	1	7	1	0
	398.5	23	36	49	41	0	7	1	0
	398.6	23	35	49	41	0	7	1	0
	398.7	24	35	49	41	0	7	1	0
	398.8	24	34	49	41	0	7	1	0
	398.9	24	33	49	41	0	7	1	0
	399	24	33	49	41	0	7	1	0
	399.1	24	32	48	42	0	7	1	0
	399.2	25	32	48	42	0	7	1	0
	399.3	25	31	48	42	0	7	1	0
	399.4	25	31	48	42	0	7	1	0
	399.5	25	30	47	42	0	8	1	0
	399.6	25	30	47	43	0	8	1	0
	399.7	25	30	46	43	0	8	1	0
	399.8	25	29	45	43	0	8	1	0
	399.9	25	29	45	43	0	9	1	0
	400	25	28	44	43	0	9	1	0
	400.1	24	28	43	42	0	10	1	0
	400.2	24	27	42	42	0	11	1	0
	400.3	24	27	41	42	0	11	1	0
	400.4	24	27	39	41	0	12	1	0
	400.5	24	26	38	41	0	13	1	0
	400.6	25	26	37	40	0	14	1	0
	400.7	25	25	35	40	0	15	1	0
	400.8	25	25	34	39	0	15	1	0
	400.9	25	24	32	39	0	16	1	0
	401	25	24	31	38	0	17	1	0
	401.1	25	23	29	37	0	18	1	0
	401.2	25	23	28	37	0	19	1	0
	401.3	25	22	26	36	0	20	1	0
	401.4	25	22	25	36	0	21	1	0
	401.5	25	21	23	35	0	22	1	0
	401.6	25	21	22	35	0	23	1	0
	401.7	25	20	21	34	0	24	1	0
	401.8	25	19	20	34	0	25	1	0
	401.9	25	19	19	33	0	26	0	0
	402	25	18	18	33	0	27	0	0
	402.1	25	17	17	32	0	27	0	0
	402.2	25	17	16	32	0	28	0	0
	402.3	25	16	15	32	0	29	0	0
	402.4	25	16	14	31	0	30	0	0
	402.5	25	15	13	31	0	31	0	0
	402.6	25	15	13	31	0	32	0	0
	402.7	25	14	12	30	0	33	0	0
	402.8	25	13	11	30	0	34	0	0
	402.9	25	13	10	30	0	35	0	0
	403	25	12	9	29	0	36	0	0
	403.1	25	12	9	29	0	36	0	0
	403.2	25	11	8	29	0	37	0	0
	403.3	25	11	7	29	0	38	0	0
	403.4	25	10	7	28	0	39	0	0
	403.5	25	10	6	28	0	39	0	0
	403.6	25	10	5	28	0	40	0	0
	403.7	24	9	5	28	0	40	0	0
	403.8	24	9	4	28	0	41	0	0
	403.9	24	9	4	28	0	41	0	0
	404	24	8	4	28	0	42	0	0
	404.1	23	8	3	28	0	42	0	0
	404.2	23	8	3	28	0	43	0	0
	404.3	22	7	3	28	0	43	0	0
	404.4	22	7	3	28	0	44	0	0
	404.5	22	6	3	28	0	44	0	0
	404.6	21	5	3	28	0	44	0	0
	404.7	20	5	3	28	0	45	0	0
	404.8	20	4	2	28	0	45	0	0
	404.9	19	3	2	29	0	46	0	0
	405	19	3	2	29	1	46	0	0
	405.1	18	2	2	29	1	46	0	0
	405.2	17	2	2	29	1	47	0	0
	405.3	17	1	2	29	1	47	0	0
	405.4	16	1	2	29	1	47	0	0
	405.5	16	1	1	30	2	48	0	0
	405.6	15	0	1	30	2	48	0	0
	405.7	14	0	1	30	2	48	0	0
	405.8	14	0	1	30	3	49	0	0
	405.9	13	0	1	30	3	49	0	0
	406	13	0	0	30	3	49	0	0
	406.1	12	0	0	30	4	49	0	0
	406.2	12	0	0	31	4	50	0	1
	406.3	11	0	0	31	5	50	0	1
	406.4	11	0	0	31	5	50	0	1
	406.5	11	0	0	31	6	50	0	1
	406.6	10	0	0	31	6	50	0	1
	406.7	10	0	0	31	7	50	0	1
	406.8	10	0	0	32	7	50	0	1
	406.9	10	0	0	32	8	50	0	1
	407	9	0	0	32	8	50	0	1
	407.1	9	0	0	32	8	50	0	1
	407.2	9	0	0	33	9	49	0	1
	407.3	9	0	0	33	9	49	0	1
	407.4	8	0	0	33	9	49	0	1
	407.5	8	0	0	34	10	48	0	1
	407.6	8	0	0	34	10	48	0	1
	407.7	7	0	0	35	10	48	0	1
	407.8	7	0	0	35	11	47	0	2
	407.9	7	0	0	36	11	47	0	2
	408	6	0	0	37	11	47	0	2
	408.1	6	0	0	37	12	46	0	2
	408.2	6	0	0	38	12	46	0	2
	408.3	5	0	0	39	13	46	0	2
	408.4	5	0	0	40	13	46	0	2
	408.5	5	0	0	40	14	46	0	2
	408.6	4	0	0	41	14	45	0	2
	408.7	4	0	0	41	15	45	0	2
	408.8	3	0	0	41	15	45	0	2
	408.9	3	0	0	42	16	45	0	2
	409	3	0	0	42	17	45	0	2
	409.1	2	0	0	42	18	45	0	2
	409.2	2	0	0	42	18	45	0	2
	409.3	2	0	0	41	19	45	0	2
	409.4	2	0	0	41	20	45	0	2
	409.5	2	0	0	41	21	44	0	2
	409.6	1	0	0	41	22	44	0	2
	409.7	1	0	0	40	23	44	0	2
	409.8	1	0	0	40	24	43	1	2
	409.9	1	0	0	40	25	43	1	2
	410	1	0	0	40	26	42	1	2
	410.1	1	1	0	40	27	42	1	2
	410.2	1	1	0	40	27	41	1	2
	410.3	1	1	0	40	28	40	2	2
	410.4	1	2	0	40	29	40	2	2
	410.5	1	2	0	40	30	39	2	2
	410.6	1	2	0	40	30	38	3	2
	410.7	1	3	0	41	31	37	3	2
	410.8	1	4	0	41	31	36	3	2
	410.9	1	4	0	41	32	35	3	2
	411	1	5	0	42	32	34	4	2
	411.1	1	5	0	42	33	33	4	2
	411.2	1	6	0	42	33	32	4	2
	411.3	1	7	0	42	34	31	4	2
	411.4	1	7	0	43	34	30	4	2
	411.5	1	8	0	43	35	30	5	2
	411.6	1	9	0	43	35	29	5	2
	411.7	1	10	0	43	36	28	5	2
	411.8	1	11	0	43	36	27	5	2
	411.9	1	11	0	43	37	26	5	2
	412	1	12	0	43	37	25	6	2
	412.1	1	13	0	42	37	24	6	2
	412.2	1	14	1	42	38	23	6	2
	412.3	1	15	1	42	38	22	7	2
	412.4	1	16	1	42	38	21	7	2
	412.5	0	17	1	41	38	20	8	2
	412.6	0	18	1	41	39	19	8	2
	412.7	0	19	2	41	39	18	9	2
	412.8	0	20	2	41	39	17	9	2
	412.9	0	22	2	40	39	17	10	2
	413	0	23	2	40	39	16	10	2
	413.1	0	24	3	40	39	15	11	2
	413.2	0	25	3	39	40	14	12	2
	413.3	0	26	3	39	40	14	12	2
	413.4	1	27	3	39	40	13	13	2
	413.5	1	28	3	38	40	12	14	2
	413.6	1	29	3	38	40	12	14	2
	413.7	1	30	3	37	41	11	15	2
	413.8	1	31	3	37	41	11	16	2
	413.9	2	33	3	36	41	10	16	2
	414	2	34	3	36	42	10	17	2
	414.1	2	35	3	35	42	9	18	2
	414.2	2	36	3	35	42	9	19	2
	414.3	3	37	3	34	43	8	20	2
	414.4	3	39	3	33	43	8	21	2
	414.5	3	40	4	32	44	7	22	2
	414.6	4	41	4	32	44	7	23	2
	414.7	4	42	4	31	45	7	24	2
	414.8	4	43	4	30	45	6	25	2
	414.9	5	44	4	30	46	6	26	2
	415	5	46	4	29	46	6	27	2
	415.1	5	47	4	28	47	5	28	2
	415.2	6	48	5	27	47	5	29	2
	415.3	6	49	5	27	47	5	30	2
	415.4	7	50	5	26	48	4	31	2
	415.5	7	51	6	26	48	4	32	2
	415.6	8	51	6	25	48	4	33	2
	415.7	9	52	6	24	48	3	34	2
	415.8	9	53	7	24	49	3	35	2
	415.9	10	54	7	24	49	3	36	2
	416	11	55	7	23	49	2	37	1
	416.1	12	55	7	23	49	2	38	1
	416.2	13	56	8	22	48	2	39	1
	416.3	13	57	8	22	48	1	40	1
	416.4	14	58	8	22	48	1	41	1
	416.5	15	58	8	22	48	1	42	1
	416.6	16	59	8	21	48	1	43	1
	416.7	17	60	8	21	48	0	44	1
	416.8	17	61	8	21	48	0	44	1
	416.9	18	62	8	21	48	0	45	1
	417	19	62	8	21	48	0	46	1
	417.1	19	63	8	20	48	0	46	1
	417.2	20	64	8	20	48	0	47	1
	417.3	20	65	8	20	48	0	48	1
	417.4	21	66	8	19	49	0	48	1
	417.5	21	67	8	19	49	0	48	1
	417.6	21	67	8	18	49	0	49	1
	417.7	21	68	8	18	50	0	49	0
	417.8	21	69	8	17	50	0	49	0
	417.9	22	70	8	16	51	0	50	0
	418	22	70	8	16	51	0	50	0
	418.1	22	71	8	15	51	0	50	0
	418.2	22	72	8	14	52	0	50	0
	418.3	22	73	8	13	52	1	50	0
	418.4	22	73	8	12	53	1	50	0
	418.5	22	74	8	11	53	1	50	0
	418.6	22	75	8	11	54	1	50	0
	418.7	22	76	8	10	54	2	50	0
	418.8	22	77	8	9	54	2	50	0
	418.9	22	78	8	8	55	2	51	0
	419	22	78	8	8	55	3	51	0
	419.1	22	79	8	7	55	3	51	0
	419.2	22	80	8	7	56	4	51	0
	419.3	22	81	8	6	56	4	51	0
	419.4	22	82	8	6	56	5	51	0
	419.5	22	83	8	5	56	5	51	0
	419.6	22	84	8	5	56	6	51	0
	419.7	23	84	8	5	56	6	51	0
	419.8	23	85	8	5	56	7	51	0
	419.9	23	85	8	4	57	7	51	0
	420	23	86	8	4	57	8	51	0
	420.1	24	86	8	4	57	9	51	0
	420.2	24	86	8	4	57	9	50	0
	420.3	25	86	8	4	57	10	50	0
	420.4	25	86	8	3	57	11	50	0
	420.5	26	85	8	3	57	12	50	0
	420.6	26	85	8	3	58	12	49	0
	420.7	26	85	8	2	58	13	49	0
	420.8	27	84	8	2	58	14	49	0
	420.9	27	84	8	2	58	15	49	0
	421	28	83	8	1	58	16	49	0
	421.1	28	82	9	1	58	16	49	0
	421.2	28	82	9	1	59	17	49	0
	421.3	29	81	9	1	59	18	49	0
	421.4	29	80	10	0	59	19	49	0
	421.5	29	80	10	0	59	20	49	0
	421.6	30	79	11	0	60	21	48	0
	421.7	30	78	11	0	60	21	48	0
	421.8	30	77	12	0	60	22	48	0
	421.9	30	76	12	0	60	23	48	0
	422	30	75	13	1	61	24	48	0
	422.1	31	74	13	1	61	25	48	0
	422.2	31	73	13	1	62	25	47	0
	422.3	31	72	14	1	62	26	47	0
	422.4	31	71	14	2	63	27	47	0
	422.5	31	70	14	2	63	28	46	0
	422.6	31	69	14	3	63	28	46	0
	422.7	32	68	14	3	64	29	45	0
	422.8	32	67	13	4	64	30	44	0
	422.9	32	66	13	4	65	31	44	0
	423	32	65	13	5	65	31	43	0
	423.1	32	64	13	6	65	32	43	0
	423.2	32	63	13	6	66	32	42	0
	423.3	32	62	13	7	66	33	41	0
	423.4	32	61	13	8	67	33	41	0
	423.5	32	60	12	9	67	34	40	0
	423.6	32	58	12	10	67	35	39	0
	423.7	32	57	12	10	68	35	39	0
	423.8	33	56	12	11	68	36	38	0
	423.9	33	55	12	12	68	37	37	0
	424	33	54	12	13	69	37	36	0
	424.1	33	53	12	15	69	38	36	0
	424.2	34	51	12	16	69	39	35	0
	424.3	34	50	12	17	69	40	34	0
	424.4	34	49	12	19	69	40	33	0
	424.5	35	48	12	20	69	41	32	0
	424.6	35	47	12	22	69	42	31	0
	424.7	35	45	12	23	68	43	30	0
	424.8	35	44	12	25	68	43	29	0
	424.9	36	43	12	27	68	44	29	0
	425	36	42	11	28	67	45	28	0
	425.1	36	41	11	30	67	45	27	0
	425.2	36	40	11	32	66	46	26	0
	425.3	37	39	10	34	65	46	25	0
	425.4	37	38	10	36	65	47	24	0
	425.5	37	37	10	38	64	47	23	0
	425.6	37	36	9	40	64	47	22	0
	425.7	37	35	9	42	63	48	21	0
	425.8	37	35	9	44	63	48	20	0
	425.9	37	34	9	46	62	48	19	0
	426	37	33	8	48	62	48	18	0
	426.1	37	32	8	49	62	48	18	0
	426.2	37	32	8	51	61	48	17	0
	426.3	37	31	8	53	61	48	16	0
	426.4	37	30	8	55	60	48	15	0
	426.5	37	29	8	57	60	48	14	0
	426.6	37	29	8	59	60	48	13	0
	426.7	37	28	8	61	59	48	12	0
	426.8	38	27	8	62	59	48	12	0
	426.9	38	26	8	64	58	48	11	0
	427	38	25	8	66	58	48	10	0
	427.1	38	24	8	67	57	48	10	0
	427.2	38	24	8	69	57	48	9	0
	427.3	38	23	8	70	56	48	9	0
	427.4	39	22	8	72	56	48	8	0
	427.5	39	21	8	73	55	48	8	0
	427.6	39	20	8	75	55	48	8	0
	427.7	40	20	8	76	54	48	7	0
	427.8	40	19	8	78	53	48	7	0
	427.9	40	18	8	79	52	48	7	0
	428	41	17	8	80	52	48	7	0
	428.1	41	17	8	81	51	48	7	0
	428.2	42	16	8	82	50	48	6	0
	428.3	42	15	8	84	49	48	6	0
	428.4	42	14	8	85	48	48	6	0
	428.5	43	14	8	86	47	47	6	0
	428.6	43	13	8	87	46	47	6	0
	428.7	43	12	8	88	45	47	6	0
	428.8	44	11	8	89	44	46	6	0
	428.9	44	10	8	90	43	46	6	0
	429	45	9	8	91	42	46	6	0
	429.1	45	8	8	92	41	45	6	0
	429.2	46	7	8	93	40	45	6	0
	429.3	47	7	8	94	39	44	5	0
	429.4	48	6	8	95	38	44	5	0
	429.5	49	5	8	96	37	43	5	0
	429.6	50	4	8	97	36	43	5	0
	429.7	51	4	8	98	34	42	5	0
	429.8	52	3	8	99	33	42	5	0
	429.9	53	3	8	100	32	41	5	0
	430	54	2	8	101	31	40	5	0
	430.1	55	2	8	102	30	40	5	0
	430.2	56	2	8	103	29	39	5	0
	430.3	57	3	8	104	29	38	5	0
	430.4	58	3	8	105	28	37	5	0
	430.5	58	3	8	106	27	37	5	0
	430.6	59	4	8	108	26	36	4	0
	430.7	60	5	8	109	25	35	4	0
	430.8	60	6	8	110	24	34	4	0
	430.9	61	6	7	111	24	33	4	0
	431	61	7	7	112	23	33	4	0
	431.1	62	8	7	113	23	32	4	0
	431.2	62	9	6	114	22	31	4	0
	431.3	62	10	6	115	21	30	4	0
	431.4	63	11	6	116	21	29	3	0
	431.5	63	12	5	117	20	29	3	0
	431.6	63	13	5	118	19	28	3	0
	431.7	64	14	4	119	18	27	3	0
	431.8	64	15	4	120	18	26	3	0
	431.9	64	16	3	121	17	25	3	0
	432	65	17	3	121	16	24	3	0
	432.1	65	18	3	122	15	24	3	0
	432.2	66	19	2	122	15	23	3	0
	432.3	67	20	2	123	14	22	3	0
	432.4	67	21	2	123	13	21	3	0
	432.5	68	22	2	123	12	21	3	0
	432.6	69	23	2	123	12	20	3	0
	432.7	70	24	2	123	11	19	3	0
	432.8	71	26	3	123	11	18	3	0
	432.9	72	27	3	123	10	18	3	0
	433	73	29	3	123	10	17	3	0
	433.1	73	30	3	122	9	17	3	0
	433.2	74	32	4	122	9	16	3	0
	433.3	75	34	4	121	8	15	3	0
	433.4	76	35	4	120	7	15	3	0
	433.5	77	37	5	120	7	14	3	0
	433.6	78	39	5	119	6	14	3	0
	433.7	78	41	6	118	5	13	3	0
	433.8	79	43	6	117	5	12	3	0
	433.9	79	45	7	116	4	12	3	0
	434	79	46	7	115	4	11	3	0
	434.1	79	48	8	114	3	10	3	0
	434.2	79	50	9	113	2	9	3	0
	434.3	79	52	10	112	2	9	2	0
	434.4	79	54	10	111	1	8	2	0
	434.5	78	55	11	109	1	7	2	0
	434.6	78	57	12	108	1	6	2	0
	434.7	77	59	13	107	1	6	2	0
	434.8	77	60	14	105	0	5	2	0
	434.9	76	62	15	104	0	4	2	0
	435	76	63	16	102	0	4	2	1
	435.1	75	65	17	101	0	3	2	1
	435.2	74	66	18	99	0	3	2	1
	435.3	74	67	19	98	0	2	2	1
	435.4	73	68	20	97	0	2	1	2
	435.5	72	69	21	95	0	1	1	2
	435.6	71	70	22	93	0	1	1	3
	435.7	71	70	22	92	0	1	1	3
	435.8	70	71	23	90	0	1	1	4
	435.9	69	72	24	89	0	0	1	4
	436	68	73	25	87	0	0	1	5
	436.1	67	73	26	86	0	0	1	6
	436.2	66	74	26	84	0	0	0	6
	436.3	66	75	27	82	0	0	0	7
	436.4	65	75	28	81	0	0	0	8
	436.5	64	76	29	79	0	0	0	8
	436.6	63	76	30	78	0	0	0	9
	436.7	62	77	31	76	0	0	0	10
	436.8	62	77	32	75	0	0	0	10
	436.9	61	78	33	73	0	0	0	11
	437	60	78	34	72	0	0	0	12
	437.1	59	78	35	70	0	0	0	12
	437.2	59	78	37	69	0	1	0	13
	437.3	58	78	38	68	0	1	0	13
	437.4	57	78	39	67	0	1	0	14
	437.5	57	78	40	65	0	1	0	14
	437.6	56	78	41	64	0	1	0	15
	437.7	56	78	42	63	0	1	0	16
	437.8	55	78	43	62	0	1	0	16
	437.9	55	78	44	60	0	2	0	17
	438	54	78	45	59	0	2	0	18
	438.1	54	78	46	58	0	2	0	18
	438.2	53	78	46	57	0	2	0	19
	438.3	53	78	47	56	0	2	0	20
	438.4	53	78	47	55	0	2	0	21
	438.5	52	78	47	54	0	2	0	22
	438.6	52	78	48	53	0	2	0	23
	438.7	52	78	48	52	0	2	0	24
	438.8	51	78	48	51	0	2	0	25
	438.9	51	78	48	50	0	2	0	26
	439	50	78	48	49	0	2	0	27
	439.1	49	78	48	48	0	2	0	28
	439.2	48	78	49	47	0	2	0	29
	439.3	47	78	49	46	0	2	0	29
	439.4	46	78	49	45	0	2	0	30
	439.5	45	78	49	44	0	2	0	31
	439.6	44	78	49	43	0	2	0	32
	439.7	43	78	49	42	0	2	0	32
	439.8	41	78	49	41	0	2	0	33
	439.9	40	78	49	40	0	2	0	34
	440	39	77	49	39	0	2	0	34
	440.1	37	77	49	39	0	2	0	35
	440.2	36	77	49	38	0	2	0	36
	440.3	35	76	49	37	0	2	0	36
	440.4	33	75	49	36	0	2	0	37
	440.5	32	75	49	35	0	2	0	37
	440.6	31	74	49	35	0	2	0	38
	440.7	30	73	49	34	0	2	0	39
	440.8	29	72	49	33	0	2	0	39
	440.9	28	71	49	32	0	2	0	40
	441	27	70	49	32	0	2	0	40
	441.1	26	70	49	31	0	2	0	40
	441.2	26	69	49	30	0	2	0	41
	441.3	25	68	49	29	0	3	0	41
	441.4	25	67	49	29	0	3	0	42
	441.5	24	66	49	28	0	3	0	42
	441.6	23	65	49	27	0	3	0	42
	441.7	23	64	49	26	0	3	0	43
	441.8	22	63	48	25	0	3	0	43
	441.9	22	62	48	25	0	3	0	44
	442	21	61	48	24	0	3	0	44
	442.1	20	60	48	23	0	3	0	45
	442.2	19	59	48	22	0	4	0	46
	442.3	19	58	47	22	0	4	0	46
	442.4	18	57	47	21	0	4	0	47
	442.5	17	56	47	20	0	4	0	47
	442.6	16	54	47	20	0	4	0	48
	442.7	15	53	46	19	0	4	0	48
	442.8	13	51	46	19	0	5	0	49
	442.9	12	50	46	19	0	5	0	49
	443	11	48	46	18	0	5	0	49
	443.1	10	47	45	18	0	5	0	50
	443.2	9	45	45	18	0	5	0	50
	443.3	8	43	45	18	0	5	0	50
	443.4	7	41	44	18	0	5	0	50
	443.5	6	40	44	18	0	5	0	51
	443.6	5	38	43	18	0	5	0	51
	443.7	4	36	43	18	0	5	0	51
	443.8	3	34	42	18	0	5	0	51
	443.9	3	32	41	18	0	5	0	52
	444	2	30	41	17	0	5	0	52
	444.1	2	29	40	17	0	5	0	52
	444.2	1	27	39	17	0	5	0	52
	444.3	1	25	38	17	0	5	0	53
	444.4	1	23	38	17	0	5	0	53
	444.5	0	21	37	16	1	5	0	54
	444.6	0	20	36	16	1	5	0	54
	444.7	0	18	35	16	1	5	0	54
	444.8	0	17	34	15	2	5	0	55
	444.9	0	15	33	15	2	5	0	55
	445	0	14	32	15	3	5	0	55
	445.1	0	13	31	14	3	5	0	56
	445.2	0	12	30	14	4	5	0	56
	445.3	0	10	29	13	4	5	0	56
	445.4	0	10	28	13	5	5	0	56
	445.5	0	9	27	13	5	5	0	56
	445.6	0	8	26	12	5	5	0	56
	445.7	0	7	25	12	5	5	0	55
	445.8	0	6	25	11	5	5	0	55
	445.9	0	6	24	11	6	5	0	55
	446	0	5	23	11	6	5	0	54
	446.1	0	4	22	10	6	5	0	54
	446.2	0	4	21	10	6	5	0	53
	446.3	0	3	20	10	6	5	0	53
	446.4	0	2	20	10	6	5	0	53
	446.5	0	2	19	9	6	5	0	52
	446.6	0	1	18	9	6	5	0	52
	446.7	0	1	17	9	6	5	0	52
	446.8	0	1	16	9	6	5	0	51
	446.9	0	0	15	8	6	5	0	51
	447	0	0	13	8	6	4	0	51
	447.1	0	0	12	8	6	4	0	51
	447.2	0	0	11	7	6	4	0	51
	447.3	0	0	10	7	6	4	0	50
	447.4	0	0	9	7	6	4	0	50
	447.5	0	0	8	7	6	4	0	50
	447.6	0	0	7	7	6	4	0	50
	447.7	0	0	6	7	6	3	0	50
	447.8	0	0	5	7	6	3	0	50
	447.9	0	0	4	7	6	3	0	50
	448	0	0	3	7	6	3	0	50
	448.1	0	0	3	6	6	3	0	50
	448.2	0	0	2	6	6	3	0	49
	448.3	0	0	2	6	6	3	0	49
	448.4	0	0	1	6	6	3	0	48
	448.5	1	0	1	6	6	3	0	48
	448.6	1	0	1	6	6	3	0	48
	448.7	2	0	1	6	6	3	0	47
	448.8	2	0	1	6	6	3	0	47
	448.9	3	0	1	6	6	3	0	46
	449	4	0	1	6	6	3	0	45
	449.1	4	0	0	6	6	3	0	45
	449.2	5	0	1	7	6	3	0	44
	449.3	6	0	1	7	6	3	0	44
	449.4	7	0	1	7	6	3	0	43
	449.5	8	0	1	7	7	2	0	43
	449.6	9	1	1	7	7	2	0	43
	449.7	10	1	2	7	7	2	0	42
	449.8	11	1	2	8	7	2	0	41
	449.9	12	1	3	8	7	2	0	41
	450	13	2	3	8	7	2	0	40
	450.1	14	2	4	8	7	2	0	40
	450.2	15	3	5	8	7	2	0	39
	450.3	16	3	6	9	7	2	0	39
	450.4	16	4	6	9	8	2	0	38
	450.5	17	5	7	9	8	2	0	38
	450.6	18	5	8	10	8	2	0	37
	450.7	19	6	9	10	8	2	0	37
	450.8	19	7	9	11	8	2	0	36
	450.9	20	8	10	12	8	2	0	36
	451	21	8	11	12	8	2	0	35
	451.1	21	9	11	13	9	2	1	35
	451.2	22	10	12	14	9	2	1	34
	451.3	22	10	12	15	9	2	1	34
	451.4	23	11	12	16	9	2	1	34
	451.5	23	12	13	16	9	2	1	33
	451.6	24	12	13	17	9	2	1	33
	451.7	24	13	14	18	9	2	1	32
	451.8	25	13	14	18	9	2	1	32
	451.9	26	13	15	19	9	2	1	31
	452	27	14	15	19	9	1	1	31
	452.1	28	14	16	19	9	1	2	30
	452.2	29	15	16	19	9	1	2	30
	452.3	30	16	17	20	9	1	2	29
	452.4	31	17	18	20	9	1	3	28
	452.5	32	17	18	20	9	1	3	28
	452.6	33	18	19	21	9	0	3	28
	452.7	34	19	20	21	9	0	4	27
	452.8	35	21	20	22	9	0	4	27
	452.9	36	22	21	22	9	0	4	26
	453	38	23	22	23	9	0	5	26
	453.1	39	25	23	24	9	0	5	26
	453.2	40	26	23	24	9	0	6	26
	453.3	41	28	24	25	9	0	6	25
	453.4	42	29	25	26	9	0	7	25
	453.5	44	30	26	27	9	0	7	25
	453.6	45	32	27	27	9	0	8	25
	453.7	46	33	27	28	9	0	8	24
	453.8	48	34	28	29	9	0	9	24
	453.9	50	35	29	29	9	0	9	24
	454	51	36	30	30	9	0	10	23
	454.1	53	37	31	30	9	0	10	23
	454.2	55	38	32	30	9	0	11	23
	454.3	57	39	33	31	8	0	11	22
	454.4	59	40	34	31	8	0	12	22
	454.5	61	40	35	31	8	0	12	21
	454.6	63	41	36	32	7	0	13	21
	454.7	65	42	37	32	7	0	13	20
	454.8	67	43	38	33	7	0	13	20
	454.9	69	43	40	33	6	0	14	19
	455	72	44	41	34	6	0	14	19
	455.1	74	45	42	35	5	0	15	18
	455.2	77	45	44	35	5	0	15	18
	455.3	79	46	45	36	4	0	15	18
	455.4	82	47	47	37	4	0	16	17
	455.5	85	47	49	38	4	0	16	17
	455.6	88	48	51	39	3	0	17	16
	455.7	90	49	53	40	3	0	17	16
	455.8	93	50	56	40	3	0	17	16
	455.9	95	50	58	41	3	0	18	16
	456	98	51	60	42	3	0	18	15
	456.1	100	52	62	42	3	0	19	15
	456.2	103	53	65	43	3	0	19	15
	456.3	105	53	67	43	3	0	20	15
	456.4	107	54	69	44	3	0	21	14
	456.5	109	55	71	44	3	0	21	14
	456.6	110	56	73	45	3	0	22	14
	456.7	112	56	76	45	3	0	23	13
	456.8	114	57	78	45	3	0	23	13
	456.9	116	58	79	45	3	0	24	13
	457	117	59	81	46	3	0	25	12
	457.1	119	60	83	46	3	0	25	12
	457.2	121	61	85	46	3	0	26	11
	457.3	122	62	86	46	3	0	27	11
	457.4	124	63	88	47	3	0	27	10
	457.5	126	64	89	47	3	0	28	10
	457.6	128	65	90	48	3	0	29	9
	457.7	130	66	91	48	3	0	30	9
	457.8	132	67	93	49	3	0	30	8
	457.9	134	68	94	49	3	0	31	8
	458	135	69	95	50	3	0	32	7
	458.1	137	70	96	50	3	0	33	6
	458.2	139	71	97	51	3	0	33	6
	458.3	141	72	98	51	3	0	34	5
	458.4	143	73	99	52	3	0	35	5
	458.5	145	75	100	53	3	0	36	4
	458.6	147	76	102	53	3	0	36	4
	458.7	148	77	103	54	3	0	37	3
	458.8	150	79	104	55	3	0	38	3
	458.9	151	80	105	56	2	0	38	2
	459	152	82	107	57	2	0	39	2
	459.1	154	84	108	57	2	0	40	2
	459.2	155	86	109	58	2	0	40	1
	459.3	156	87	110	59	2	0	41	1
	459.4	157	89	111	61	2	0	42	1
	459.5	157	91	112	62	2	0	42	1
	459.6	158	93	113	63	2	0	43	1
	459.7	159	94	114	64	2	0	43	0
	459.8	160	96	114	64	2	0	44	0
	459.9	160	97	115	65	2	0	44	0
	460	161	99	115	66	2	0	45	0
	460.1	162	100	116	66	2	0	45	0
	460.2	163	101	116	67	2	0	46	0
	460.3	164	101	117	67	2	0	46	0
	460.4	165	102	117	67	2	0	47	0
	460.5	166	103	118	67	2	0	48	0
	460.6	167	103	118	67	2	0	48	0
	460.7	168	103	119	67	2	1	49	0
	460.8	169	104	119	67	2	1	49	0
	460.9	170	104	120	67	2	1	50	0
	461	171	104	121	67	2	1	51	0
	461.1	172	105	122	68	2	2	52	0
	461.2	173	105	122	68	2	2	52	0
	461.3	174	106	123	68	2	2	53	0
	461.4	175	106	124	69	2	3	54	0
	461.5	176	107	125	70	2	3	54	0
	461.6	177	107	126	71	1	4	55	0
	461.7	178	108	127	72	1	5	56	0
	461.8	178	109	128	74	1	6	57	0
	461.9	179	110	129	75	2	7	57	0
	462	179	110	130	77	2	8	58	0
	462.1	180	111	131	78	2	8	58	0
	462.2	180	112	132	80	2	9	58	0
	462.3	180	113	134	82	2	10	59	0
	462.4	180	113	135	83	3	11	59	0
	462.5	181	114	136	84	3	12	59	0
	462.6	181	115	137	85	3	13	60	0
	462.7	181	116	138	87	4	14	60	0
	462.8	182	117	139	88	4	15	60	0
	462.9	182	118	139	89	5	16	60	0
	463	183	119	140	90	5	17	60	0
	463.1	184	120	141	90	6	18	61	0
	463.2	185	121	142	91	6	19	61	0
	463.3	186	122	142	92	7	20	61	0
	463.4	187	124	143	94	7	22	61	0
	463.5	188	125	143	95	7	23	61	0
	463.6	189	127	144	96	7	24	61	0
	463.7	190	129	144	98	8	26	61	0
	463.8	192	131	144	99	8	27	61	0
	463.9	194	133	145	101	8	28	60	0
	464	195	135	145	102	8	30	60	0
	464.1	197	137	145	104	8	31	60	0
	464.2	199	139	145	106	8	33	61	0
	464.3	201	141	145	107	8	34	61	0
	464.4	203	143	145	109	8	36	61	1
	464.5	206	145	145	110	8	37	61	1
	464.6	208	147	145	111	9	39	61	1
	464.7	210	149	145	113	9	41	62	2
	464.8	212	151	145	114	9	43	62	2
	464.9	214	152	145	115	9	44	62	2
	465	216	154	145	116	10	46	63	3
	465.1	218	156	145	117	10	48	63	4
	465.2	220	158	145	118	10	50	64	4
	465.3	222	159	145	118	11	52	64	5
	465.4	224	161	145	119	11	54	64	6
	465.5	226	162	145	120	11	56	65	7
	465.6	229	164	145	121	12	58	65	7
	465.7	231	166	145	122	12	60	65	8
	465.8	234	167	145	124	12	62	65	9
	465.9	237	168	145	125	12	64	66	10
	466	239	170	145	127	13	66	66	11
	466.1	243	171	145	128	13	69	66	12
	466.2	246	172	145	130	13	71	66	13
	466.3	250	174	145	132	13	73	66	14
	466.4	255	175	145	134	14	75	65	15
	466.5	259	176	145	137	14	78	65	16
	466.6	263	177	145	139	14	80	65	17
	466.7	268	178	145	141	15	82	65	18
	466.8	273	178	145	144	15	84	65	19
	466.9	278	179	146	147	15	86	65	20
	467	283	180	146	149	16	89	65	21
	467.1	288	181	147	152	16	91	65	21
	467.2	293	182	148	154	17	93	65	22
	467.3	298	182	149	157	18	95	65	23
	467.4	303	183	150	160	18	97	65	23
	467.5	309	184	151	163	19	99	66	24
	467.6	314	185	153	165	20	101	66	24
	467.7	319	186	155	168	21	103	66	25
	467.8	325	187	157	171	21	105	67	25
	467.9	331	188	159	174	22	107	67	25
	468	337	189	161	177	23	109	67	25
	468.1	343	190	164	180	24	111	67	25
	468.2	349	192	166	183	25	112	67	25
	468.3	355	193	169	187	26	114	68	26
	468.4	362	194	172	190	27	116	68	26
	468.5	369	196	175	194	28	119	68	26
	468.6	376	197	178	197	29	121	68	26
	468.7	383	198	182	201	30	123	68	26
	468.8	389	199	185	205	31	125	68	27
	468.9	396	201	189	208	32	127	68	27
	469	403	202	193	212	33	129	68	28
	469.1	410	203	196	216	34	131	68	28
	469.2	418	204	200	219	35	134	68	29
	469.3	425	205	204	223	36	136	69	30
	469.4	432	206	207	227	37	138	69	31
	469.5	440	206	211	230	38	141	69	32
	469.6	447	207	215	234	38	143	70	34
	469.7	455	209	218	238	39	146	70	35
	469.8	463	210	222	242	40	149	71	36
	469.9	470	211	226	246	40	152	71	38
	470	478	212	229	250	41	154	72	39
	470.1	486	213	233	255	41	158	72	41
	470.2	494	214	237	260	42	161	73	42
	470.3	503	216	241	264	43	164	73	44
	470.4	511	217	246	269	43	167	74	45
	470.5	519	219	250	274	44	170	75	46
	470.6	527	220	254	279	45	174	75	48
	470.7	536	222	259	283	47	177	76	49
	470.8	544	224	264	288	48	181	76	51
	470.9	553	226	269	293	49	185	76	52
	471	562	227	274	298	51	188	77	54
	471.1	571	229	280	303	53	192	77	55
	471.2	580	232	285	307	55	196	77	56
	471.3	590	234	291	312	57	200	77	58
	471.4	600	236	297	317	59	204	77	59
	471.5	610	239	304	321	61	207	78	60
	471.6	619	241	309	326	64	211	78	61
	471.7	629	244	316	330	66	215	78	62
	471.8	640	247	322	335	69	218	78	63
	471.9	651	250	329	339	72	222	78	64
	472	662	253	335	344	75	226	78	65
	472.1	674	256	342	349	78	230	78	66
	472.2	685	259	348	353	81	233	78	67
	472.3	696	262	355	358	84	237	78	67
	472.4	708	265	362	362	87	240	78	68
	472.5	720	268	368	367	90	244	78	69
	472.6	733	271	376	371	94	248	79	70
	472.7	745	274	382	376	97	251	79	70
	472.8	757	277	389	380	101	254	79	71
	472.9	770	281	397	384	105	257	79	72
	473	782	284	404	389	109	261	80	73
	473.1	795	287	412	393	113	264	80	74
	473.2	808	291	420	397	117	267	81	75
	473.3	820	294	427	400	121	270	82	76
	473.4	832	297	435	404	126	272	82	77
	473.5	844	301	444	408	131	275	83	78
	473.6	857	305	452	411	136	278	84	80
	473.7	869	309	461	415	141	281	85	81
	473.8	880	313	469	418	146	284	86	82
	473.9	891	318	478	421	152	287	88	84
	474	903	322	488	424	157	290	89	85
	474.1	914	327	497	428	163	294	90	87
	474.2	926	333	507	431	168	297	91	88
	474.3	937	338	517	434	174	300	92	90
	474.4	947	344	526	438	179	303	93	91
	474.5	958	350	536	441	185	307	94	93
	474.6	969	356	546	445	191	311	95	94
	474.7	981	363	555	449	196	315	96	96
	474.8	992	370	565	453	202	318	98	98
	474.9	1003	377	575	456	208	322	99	100
	475	1013	383	584	460	214	326	100	102
	475.1	1023	391	593	464	220	330	101	104
	475.2	1034	398	603	467	226	335	102	106
	475.3	1045	406	613	471	233	339	104	108
	475.4	1056	414	622	475	239	343	105	110
	475.5	1066	421	631	479	245	348	107	113
	475.6	1076	430	640	482	252	352	108	115
	475.7	1087	438	649	486	259	356	110	117
	475.8	1098	447	659	489	266	361	112	120
	475.9	1109	457	668	493	273	365	114	123
	476	1121	467	677	496	281	370	116	125
	476.1	1131	476	686	499	288	374	118	127
	476.2	1143	486	695	503	295	378	120	130
	476.3	1154	497	705	506	303	382	122	132
	476.4	1166	508	715	509	311	386	124	135
	476.5	1179	520	725	512	319	390	126	137
	476.6	1191	530	734	515	326	394	128	139
	476.7	1203	542	744	518	334	398	130	141
	476.8	1216	554	755	522	343	402	132	144
	476.9	1229	566	766	525	351	407	134	146
	477	1243	578	777	529	360	411	136	148
	477.1	1256	590	788	533	368	415	138	150
	477.2	1270	602	798	537	376	419	140	153
	477.3	1283	614	809	541	385	423	141	155
	477.4	1297	626	820	545	393	427	143	157
	477.5	1312	639	832	550	402	431	145	160
	477.6	1327	652	843	554	411	435	146	163
	477.7	1341	665	855	559	420	439	148	165
	477.8	1355	678	866	564	428	443	150	168
	477.9	1369	691	877	568	436	447	152	171
	478	1384	705	889	573	445	450	154	174
	478.1	1399	718	901	578	453	454	156	177
	478.2	1414	732	912	583	462	458	158	180
	478.3	1428	745	923	588	470	461	160	183
	478.4	1443	759	934	592	478	465	163	186
	478.5	1458	773	945	597	486	469	165	189
	478.6	1474	787	957	602	495	472	167	192
	478.7	1490	802	968	607	503	476	170	195
	478.8	1506	817	979	612	512	480	172	198
	478.9	1522	831	989	618	520	483	174	200
	479	1538	845	999	623	528	487	176	202
	479.1	1555	861	1010	628	537	491	178	204
	479.2	1572	876	1021	634	546	495	180	206
	479.3	1589	892	1031	640	555	499	182	208
	479.4	1606	907	1042	646	563	502	184	210
	479.5	1623	923	1052	652	572	506	186	212
	479.6	1641	940	1063	659	582	511	188	213
	479.7	1660	956	1075	666	591	515	190	215
	479.8	1679	973	1086	674	601	519	192	216
	479.9	1699	990	1097	681	610	523	194	218
	480	1717	1007	1108	689	620	528	196	219
	480.1	1737	1023	1119	697	629	532	197	221
	480.2	1757	1041	1131	705	639	537	199	222
	480.3	1778	1059	1142	714	649	541	201	224
	480.4	1800	1077	1154	723	658	546	203	225
	480.5	1822	1096	1165	732	668	551	205	227
	480.6	1843	1113	1176	742	677	555	207	228
	480.7	1865	1131	1187	751	686	560	208	230
	480.8	1888	1150	1198	760	695	564	210	232
	480.9	1912	1168	1209	770	705	569	212	234
	481	1936	1188	1220	780	714	574	214	235
	481.1	1960	1206	1230	790	722	578	216	237
	481.2	1984	1225	1241	799	731	582	218	239
	481.3	2010	1244	1251	810	740	586	220	241
	481.4	2036	1264	1262	820	749	591	223	243
	481.5	2063	1285	1273	831	757	595	225	245
	481.6	2090	1306	1283	841	766	599	227	248
	481.7	2116	1326	1293	852	774	604	230	250
	481.8	2143	1347	1303	862	781	608	232	252
	481.9	2172	1369	1314	873	789	612	235	255
	482	2201	1392	1325	885	797	616	237	258
	482.1	2231	1415	1336	896	804	620	240	261
	482.2	2261	1439	1347	908	812	624	242	264
	482.3	2291	1462	1358	920	819	629	245	266
	482.4	2321	1485	1369	932	826	632	247	269
	482.5	2353	1510	1381	945	833	637	249	272
	482.6	2385	1535	1393	959	840	641	251	275
	482.7	2418	1561	1406	972	847	645	253	279
	482.8	2450	1586	1418	985	854	649	255	282
	482.9	2483	1611	1430	999	860	653	257	284
	483	2518	1638	1443	1013	867	658	259	288
	483.1	2553	1665	1457	1028	874	662	261	291
	483.2	2589	1692	1471	1043	881	667	263	294
	483.3	2626	1720	1484	1058	889	672	265	296
	483.4	2662	1747	1498	1074	895	676	267	299
	483.5	2698	1773	1511	1089	902	681	269	302
	483.6	2737	1802	1525	1105	909	686	272	305
	483.7	2777	1831	1539	1122	917	692	274	307
	483.8	2817	1860	1554	1140	924	697	276	310
	483.9	2857	1889	1567	1156	931	703	278	313
	484	2896	1917	1581	1173	938	708	281	315
	484.1	2939	1948	1595	1191	945	714	283	318
	484.2	2983	1980	1610	1209	952	720	286	321
	484.3	3028	2013	1625	1227	960	727	289	323
	484.4	3073	2046	1640	1246	967	733	291	326
	484.5	3118	2078	1654	1263	974	739	294	328
	484.6	3162	2109	1669	1281	981	746	297	330
	484.7	3211	2144	1685	1300	989	752	299	333
	484.8	3260	2178	1701	1319	997	759	302	335
	484.9	3311	2214	1717	1338	1005	766	305	337
	485	3362	2250	1734	1358	1013	773	307	339
	485.1	3414	2285	1750	1377	1021	780	310	341
	485.2	3464	2319	1767	1396	1029	786	312	342
	485.3	3519	2356	1785	1417	1038	793	315	344
	485.4	3575	2394	1803	1438	1047	800	318	345
	485.5	3633	2432	1822	1459	1056	808	320	346
	485.6	3689	2469	1840	1480	1066	815	323	348
	485.7	3745	2506	1859	1500	1075	821	326	349
	485.8	3805	2546	1879	1522	1085	829	329	350
	485.9	3867	2586	1900	1545	1095	836	333	352
	486	3929	2627	1922	1568	1105	844	336	353
	486.1	3993	2669	1945	1591	1116	851	340	355
	486.2	4055	2710	1967	1613	1126	859	344	357
	486.3	4116	2749	1989	1635	1136	866	347	359
	486.4	4183	2792	2013	1659	1146	874	352	361
	486.5	4250	2836	2037	1683	1156	882	356	363
	486.6	4319	2880	2062	1707	1167	891	361	366
	486.7	4386	2923	2086	1730	1176	899	366	369
	486.8	4452	2965	2110	1753	1186	907	371	371
	486.9	4524	3012	2135	1777	1196	916	376	374
	487	4597	3058	2161	1802	1207	925	382	377
	487.1	4671	3106	2187	1826	1217	934	387	380
	487.2	4747	3154	2214	1851	1228	943	393	384
	487.3	4820	3202	2240	1874	1238	953	399	387
	487.4	4892	3248	2266	1897	1248	962	404	390
	487.5	4970	3299	2293	1922	1259	972	410	393
	487.6	5050	3350	2322	1947	1270	983	416	397
	487.7	5131	3403	2350	1973	1282	993	422	400
	487.8	5213	3456	2380	1999	1293	1004	428	403
	487.9	5294	3509	2409	2024	1305	1015	434	406
	488	5372	3560	2437	2048	1317	1026	440	409
	488.1	5458	3616	2468	2075	1330	1037	447	413
	488.2	5546	3673	2500	2102	1343	1049	453	416
	488.3	5635	3731	2533	2130	1357	1061	460	419
	488.4	5723	3788	2565	2157	1370	1073	467	422
	488.5	5808	3843	2596	2183	1383	1084	473	425
	488.6	5901	3904	2630	2211	1398	1096	480	429
	488.7	5996	3965	2665	2240	1412	1108	487	432
	488.8	6093	4027	2700	2269	1427	1121	494	436
	488.9	6191	4089	2737	2297	1443	1133	501	440
	489	6288	4151	2773	2326	1458	1145	508	444
	489.1	6382	4210	2808	2353	1472	1156	515	447
	489.2	6484	4274	2847	2382	1488	1169	522	452
	489.3	6589	4339	2886	2411	1505	1181	530	456
	489.4	6695	4404	2926	2440	1521	1193	537	460
	489.5	6799	4468	2966	2468	1537	1205	545	464
	489.6	6901	4531	3004	2495	1553	1217	552	468
	489.7	7011	4598	3046	2524	1570	1229	560	473
	489.8	7123	4667	3089	2553	1587	1242	568	478
	489.9	7237	4736	3132	2583	1605	1254	577	482
	490	7352	4806	3175	2612	1623	1267	585	487
	490.1	7466	4875	3218	2640	1640	1279	594	491
	490.2	7575	4941	3259	2668	1657	1291	602	495
	490.3	7694	5013	3304	2697	1676	1304	611	500
	490.4	7815	5086	3349	2727	1695	1317	620	504
	490.5	7938	5160	3395	2756	1714	1330	629	509
	490.6	8062	5234	3441	2786	1734	1343	639	514
	490.7	8186	5308	3486	2816	1754	1356	648	519
	490.8	8303	5378	3530	2843	1773	1368	657	523
	490.9	8431	5454	3577	2874	1793	1381	666	528
	491	8561	5532	3624	2904	1815	1395	676	533
	491.1	8693	5609	3673	2935	1837	1408	686	538
	491.2	8824	5686	3720	2965	1858	1421	695	543
	491.3	8948	5759	3766	2994	1879	1433	704	548
	491.4	9085	5839	3816	3025	1902	1446	714	554
	491.5	9223	5919	3866	3057	1925	1459	724	559
	491.6	9363	6000	3917	3089	1949	1472	734	564
	491.7	9504	6081	3968	3121	1973	1486	744	570
	491.8	9644	6162	4019	3153	1997	1499	754	575
	491.9	9777	6238	4067	3184	2020	1511	764	580
	492	9921	6321	4119	3217	2045	1525	774	586
	492.1	10068	6406	4171	3250	2070	1539	785	591
	492.2	10215	6491	4225	3283	2095	1553	795	597
	492.3	10361	6575	4277	3316	2120	1568	806	603
	492.4	10500	6655	4326	3347	2143	1581	816	609
	492.5	10651	6743	4381	3380	2169	1596	827	615
	492.6	10804	6832	4435	3414	2195	1612	838	622
	492.7	10958	6922	4491	3448	2221	1627	850	628
	492.8	11113	7013	4546	3482	2247	1643	861	635
	492.9	11267	7103	4601	3515	2273	1659	872	642
	493	11413	7188	4653	3547	2297	1674	883	648
	493.1	11570	7281	4710	3581	2323	1691	894	655
	493.2	11730	7375	4767	3615	2350	1708	905	662
	493.3	11890	7470	4825	3650	2377	1725	916	670
	493.4	12052	7566	4883	3685	2404	1742	927	677
	493.5	12213	7662	4942	3720	2432	1759	938	685
	493.6	12365	7752	4997	3752	2457	1775	948	692
	493.7	12527	7849	5056	3788	2485	1793	959	700
	493.8	12694	7948	5117	3824	2513	1810	969	708
	493.9	12861	8048	5179	3860	2542	1827	980	716
	494	13027	8148	5240	3897	2571	1844	990	725
	494.1	13184	8241	5298	3931	2598	1860	999	732
	494.2	13354	8342	5361	3969	2627	1877	1010	741
	494.3	13527	8445	5426	4007	2657	1894	1020	749
	494.4	13701	8548	5490	4045	2688	1911	1030	758
	494.5	13877	8651	5556	4084	2718	1927	1040	766
	494.6	14052	8754	5621	4123	2748	1943	1051	774
	494.7	14217	8850	5682	4159	2777	1958	1060	782
	494.8	14393	8953	5748	4198	2808	1974	1071	791
	494.9	14573	9058	5815	4238	2839	1990	1081	799
	495	14753	9164	5882	4278	2870	2006	1091	808
	495.1	14932	9267	5949	4317	2901	2021	1102	817
	495.2	15100	9365	6012	4354	2929	2036	1111	825
	495.3	15282	9470	6079	4393	2960	2051	1121	834
	495.4	15465	9576	6147	4434	2990	2067	1131	842
	495.5	15649	9683	6216	4474	3021	2083	1141	852
	495.6	15833	9789	6284	4514	3052	2099	1151	861
	495.7	16017	9895	6352	4554	3082	2114	1161	870
	495.8	16188	9994	6415	4592	3110	2129	1170	879
	495.9	16371	10100	6482	4632	3141	2145	1179	888
	496	16558	10207	6551	4673	3171	2161	1188	897
	496.1	16745	10315	6619	4715	3202	2178	1197	906
	496.2	16933	10423	6687	4756	3233	2194	1207	916
	496.3	17122	10531	6756	4798	3265	2211	1216	925
	496.4	17297	10631	6819	4837	3294	2226	1224	933
	496.5	17482	10737	6885	4878	3326	2243	1232	942
	496.6	17673	10846	6953	4921	3358	2260	1241	951
	496.7	17865	10956	7022	4964	3390	2277	1249	960
	496.8	18056	11065	7089	5006	3423	2294	1258	968
	496.9	18234	11167	7152	5047	3453	2311	1265	976
	497	18425	11277	7219	5090	3486	2328	1274	985
	497.1	18620	11388	7288	5134	3519	2345	1282	993
	497.2	18816	11500	7356	5179	3552	2363	1290	1002
	497.3	19013	11612	7425	5224	3585	2380	1299	1011
	497.4	19210	11725	7494	5269	3618	2398	1307	1019
	497.5	19393	11829	7557	5310	3649	2414	1315	1027
	497.6	19587	11940	7625	5355	3681	2431	1323	1036
	497.7	19787	12054	7694	5400	3715	2449	1331	1045
	497.8	19986	12168	7764	5445	3748	2466	1339	1054
	497.9	20185	12281	7833	5491	3780	2484	1347	1063
	498	20370	12387	7898	5532	3810	2500	1354	1072
	498.1	20568	12500	7967	5577	3842	2518	1361	1081
	498.2	20769	12615	8038	5622	3874	2535	1369	1090
	498.3	20969	12730	8109	5666	3906	2553	1376	1100
	498.4	21170	12845	8180	5711	3938	2571	1384	1110
	498.5	21371	12960	8252	5755	3970	2589	1391	1119
	498.6	21557	13067	8318	5796	3999	2606	1398	1128
	498.7	21753	13179	8389	5839	4029	2624	1405	1137
	498.8	21953	13295	8461	5883	4061	2642	1412	1147
	498.9	22153	13410	8534	5927	4092	2661	1419	1156
	499	22353	13526	8607	5970	4123	2679	1426	1166
	499.1	22553	13642	8680	6014	4155	2697	1433	1175
	499.2	22738	13749	8748	6054	4185	2714	1440	1184
	499.3	22931	13861	8819	6096	4216	2732	1447	1193
	499.4	23130	13977	8892	6139	4248	2751	1454	1203
	499.5	23328	14092	8965	6182	4280	2769	1460	1212
	499.6	23525	14207	9038	6225	4313	2787	1467	1221
	499.7	23708	14313	9106	6264	4343	2803	1472	1230
	499.8	23900	14425	9178	6306	4374	2821	1478	1239
	499.9	24097	14539	9251	6349	4407	2838	1484	1248
	500	24293	14652	9325	6393	4439	2856	1490	1258
	500.1	24489	14766	9398	6436	4472	2874	1496	1267
	500.2	24684	14879	9471	6479	4504	2891	1501	1277
	500.3	24865	14983	9539	6519	4534	2907	1506	1286
	500.4	25054	15092	9609	6561	4564	2924	1511	1295
	500.5	25248	15204	9682	6604	4596	2941	1517	1305
	500.6	25442	15316	9754	6647	4627	2958	1522	1314
	500.7	25636	15427	9827	6690	4658	2975	1527	1323
	500.8	25828	15538	9898	6733	4688	2992	1533	1333
	500.9	26009	15642	9965	6772	4716	3008	1538	1341
	501	26193	15747	10034	6813	4745	3025	1543	1350
	501.1	26384	15856	10105	6855	4775	3042	1548	1359
	501.2	26574	15964	10176	6897	4804	3059	1553	1368
	501.3	26763	16072	10246	6939	4833	3076	1558	1377
	501.4	26937	16171	10311	6977	4861	3092	1563	1385
	501.5	27118	16274	10379	7016	4889	3109	1568	1393
	501.6	27303	16380	10449	7057	4918	3126	1573	1402
	501.7	27487	16485	10518	7096	4947	3143	1578	1411
	501.8	27670	16589	10587	7136	4975	3160	1583	1419
	501.9	27852	16692	10656	7174	5004	3177	1587	1428
	502	28021	16788	10720	7210	5031	3193	1591	1436
	502.1	28193	16886	10786	7247	5058	3210	1596	1444
	502.2	28372	16988	10854	7284	5087	3227	1600	1452
	502.3	28549	17088	10922	7322	5115	3244	1604	1460
	502.4	28725	17188	10989	7359	5143	3260	1609	1468
	502.5	28887	17279	11052	7393	5169	3276	1613	1475
	502.6	29055	17374	11117	7428	5197	3292	1617	1483
	502.7	29228	17471	11183	7464	5225	3308	1621	1491
	502.8	29399	17567	11249	7500	5253	3324	1625	1499
	502.9	29569	17662	11315	7536	5281	3340	1630	1506
	503	29738	17756	11381	7571	5310	3355	1634	1514
	503.1	29895	17843	11443	7604	5336	3370	1638	1521
	503.2	30055	17932	11505	7637	5363	3384	1642	1528
	503.3	30219	18023	11570	7672	5391	3399	1646	1535
	503.4	30383	18113	11635	7706	5419	3414	1650	1542
	503.5	30544	18202	11700	7739	5447	3429	1654	1549
	503.6	30705	18290	11764	7773	5474	3443	1659	1556
	503.7	30854	18372	11824	7804	5500	3456	1663	1562
	503.8	31004	18454	11885	7834	5526	3469	1667	1568
	503.9	31159	18538	11948	7866	5552	3483	1672	1575
	504	31313	18622	12011	7898	5579	3496	1676	1581
	504.1	31464	18704	12073	7928	5605	3509	1680	1587
	504.2	31603	18780	12130	7957	5629	3522	1684	1593
	504.3	31745	18856	12189	7985	5653	3534	1689	1599
	504.4	31890	18935	12249	8014	5679	3547	1693	1605
	504.5	32033	19012	12309	8043	5704	3560	1697	1611
	504.6	32174	19088	12368	8071	5728	3572	1701	1617
	504.7	32313	19164	12426	8098	5753	3585	1705	1623
	504.8	32444	19234	12480	8124	5776	3597	1709	1628
	504.9	32573	19304	12535	8149	5799	3609	1712	1634
	505	32708	19376	12591	8176	5822	3621	1716	1639
	505.1	32841	19448	12646	8202	5846	3634	1720	1645
	505.2	32972	19519	12701	8228	5869	3646	1724	1650
	505.3	33093	19584	12751	8252	5892	3658	1728	1655
	505.4	33216	19651	12803	8277	5914	3669	1732	1660
	505.5	33343	19719	12855	8303	5938	3682	1736	1665
	505.6	33468	19787	12907	8328	5961	3694	1740	1670
	505.7	33591	19854	12958	8354	5984	3706	1745	1675
	505.8	33713	19921	13008	8379	6007	3718	1749	1680
	505.9	33826	19983	13054	8403	6029	3729	1754	1684
	506	33939	20045	13100	8427	6051	3740	1758	1689
	506.1	34055	20109	13148	8451	6073	3752	1762	1693
	506.2	34170	20172	13195	8476	6095	3764	1767	1698
	506.3	34283	20234	13241	8501	6117	3775	1771	1702
	506.4	34393	20296	13286	8525	6138	3786	1775	1707
	506.5	34496	20353	13329	8547	6158	3796	1780	1712
	506.6	34597	20409	13370	8570	6177	3806	1784	1716
	506.7	34702	20467	13413	8593	6197	3816	1788	1721
	506.8	34804	20524	13456	8615	6217	3826	1792	1726
	506.9	34904	20580	13497	8637	6236	3836	1796	1730
	507	34996	20631	13536	8657	6254	3845	1799	1735
	507.1	35087	20681	13574	8677	6272	3854	1803	1739
	507.2	35180	20733	13612	8697	6290	3862	1807	1744
	507.3	35272	20784	13650	8717	6308	3871	1811	1748
	507.4	35360	20833	13687	8735	6326	3879	1814	1752
	507.5	35447	20880	13723	8753	6343	3887	1818	1756
	507.6	35527	20924	13756	8770	6360	3894	1822	1760
	507.7	35605	20966	13788	8787	6376	3901	1825	1763
	507.8	35685	21009	13820	8804	6393	3909	1829	1767
	507.9	35763	21050	13852	8820	6410	3915	1833	1771
	508	35838	21090	13882	8837	6427	3922	1837	1774
	508.1	35912	21128	13912	8853	6443	3928	1840	1777
	508.2	35980	21163	13940	8868	6459	3934	1844	1780
	508.3	36045	21196	13966	8883	6474	3940	1847	1783
	508.4	36113	21230	13994	8899	6490	3945	1851	1786
	508.5	36178	21263	14020	8915	6506	3951	1855	1789
	508.6	36241	21294	14046	8930	6522	3956	1859	1792
	508.7	36302	21324	14071	8946	6537	3961	1863	1795
	508.8	36362	21353	14094	8961	6551	3966	1866	1798
	508.9	36420	21381	14117	8976	6565	3971	1870	1801
	509	36472	21406	14137	8990	6577	3975	1873	1804
	509.1	36527	21431	14157	9005	6590	3979	1877	1807
	509.2	36580	21457	14177	9020	6602	3983	1880	1810
	509.3	36632	21481	14196	9034	6614	3987	1884	1813
	509.4	36682	21504	14213	9049	6625	3990	1887	1816
	509.5	36731	21527	14230	9063	6636	3994	1890	1820
	509.6	36774	21547	14244	9075	6646	3997	1894	1822
	509.7	36819	21568	14258	9089	6655	4000	1897	1825
	509.8	36862	21589	14272	9102	6665	4003	1901	1828
	509.9	36904	21608	14285	9114	6674	4006	1904	1831
	510	36944	21627	14297	9127	6683	4009	1908	1834
	510.1	36982	21646	14309	9139	6692	4012	1911	1836
	510.2	37015	21662	14319	9149	6699	4014	1914	1838
	510.3	37047	21678	14329	9160	6707	4016	1917	1840
	510.4	37079	21693	14338	9170	6715	4019	1921	1842
	510.5	37108	21708	14348	9181	6723	4021	1924	1844
	510.6	37135	21722	14356	9191	6730	4023	1926	1846
	510.7	37159	21735	14364	9200	6737	4025	1929	1848
	510.8	37180	21746	14370	9209	6743	4027	1932	1849
	510.9	37199	21757	14377	9217	6750	4028	1934	1851
	511	37218	21768	14382	9226	6756	4030	1936	1853
	511.1	37234	21778	14387	9234	6762	4032	1938	1854
	511.2	37248	21787	14391	9242	6768	4034	1940	1856
	511.3	37260	21795	14394	9250	6773	4035	1942	1857
	511.4	37271	21802	14397	9257	6778	4037	1943	1859
	511.5	37280	21807	14398	9264	6783	4038	1945	1860
	511.6	37288	21812	14399	9272	6788	4040	1946	1862
	511.7	37295	21816	14400	9279	6792	4041	1947	1863
	511.8	37300	21819	14399	9287	6797	4042	1948	1864
	511.9	37304	21821	14397	9294	6801	4043	1949	1866
	512	37306	21822	14395	9302	6805	4044	1950	1867
	512.1	37307	21822	14392	9309	6809	4044	1951	1868
	512.2	37306	21820	14388	9315	6812	4045	1952	1869
	512.3	37304	21818	14384	9322	6815	4045	1952	1871
	512.4	37299	21815	14378	9329	6818	4046	1953	1872
	512.5	37293	21810	14372	9335	6820	4046	1953	1873
	512.6	37285	21805	14365	9341	6821	4046	1953	1874
	512.7	37277	21800	14358	9346	6822	4046	1953	1875
	512.8	37267	21794	14350	9350	6822	4045	1953	1876
	512.9	37255	21786	14341	9355	6822	4045	1953	1877
	513	37241	21778	14332	9358	6821	4044	1952	1878
	513.1	37226	21769	14322	9362	6819	4043	1951	1879
	513.2	37210	21759	14312	9364	6818	4041	1950	1880
	513.3	37193	21748	14301	9367	6816	4040	1949	1881
	513.4	37176	21738	14290	9368	6813	4038	1948	1882
	513.5	37156	21725	14278	9369	6811	4036	1947	1883
	513.6	37135	21711	14264	9370	6808	4033	1945	1884
	513.7	37113	21697	14250	9370	6804	4031	1943	1885
	513.8	37090	21681	14235	9370	6801	4029	1941	1886
	513.9	37066	21665	14220	9370	6798	4026	1939	1887
	514	37043	21650	14205	9369	6794	4024	1938	1887
	514.1	37016	21632	14188	9368	6790	4022	1936	1888
	514.2	36989	21615	14171	9367	6786	4019	1933	1889
	514.3	36960	21596	14153	9366	6782	4017	1931	1890
	514.4	36930	21577	14134	9365	6778	4014	1929	1891
	514.5	36899	21558	14115	9364	6773	4012	1927	1892
	514.6	36869	21540	14097	9363	6768	4010	1925	1893
	514.7	36835	21520	14077	9362	6763	4008	1923	1894
	514.8	36800	21500	14057	9360	6758	4005	1920	1895
	514.9	36763	21479	14037	9359	6752	4003	1918	1896
	515	36725	21458	14016	9357	6746	4001	1915	1897
	515.1	36686	21436	13995	9355	6739	3998	1912	1897
	515.2	36645	21413	13974	9353	6732	3996	1909	1898
	515.3	36605	21392	13954	9350	6726	3994	1906	1899
	515.4	36564	21369	13933	9348	6718	3991	1903	1900
	515.5	36520	21345	13911	9344	6710	3989	1899	1900
	515.6	36476	21320	13888	9340	6702	3986	1895	1901
	515.7	36430	21295	13865	9336	6693	3983	1891	1902
	515.8	36382	21269	13842	9330	6685	3980	1886	1902
	515.9	36337	21244	13819	9325	6676	3978	1882	1903
	516	36290	21219	13797	9319	6667	3975	1877	1903
	516.1	36239	21191	13773	9312	6658	3972	1872	1904
	516.2	36187	21164	13749	9305	6648	3968	1867	1904
	516.3	36134	21135	13725	9297	6639	3965	1862	1904
	516.4	36080	21106	13701	9289	6629	3962	1857	1905
	516.5	36027	21078	13679	9281	6620	3959	1852	1905
	516.6	35973	21050	13656	9272	6610	3957	1847	1905
	516.7	35914	21019	13633	9263	6600	3954	1842	1905
	516.8	35855	20988	13609	9254	6591	3951	1836	1906
	516.9	35794	20956	13586	9244	6580	3948	1831	1906
	517	35732	20923	13562	9234	6570	3945	1825	1906
	517.1	35672	20891	13539	9225	6560	3942	1819	1906
	517.2	35612	20859	13517	9215	6551	3940	1814	1906
	517.3	35548	20824	13492	9205	6540	3937	1808	1907
	517.4	35482	20789	13468	9195	6529	3935	1802	1907
	517.5	35417	20753	13443	9184	6519	3932	1796	1907
	517.6	35350	20717	13418	9173	6508	3930	1790	1908
	517.7	35284	20680	13393	9162	6497	3928	1784	1908
	517.8	35219	20644	13368	9151	6486	3926	1778	1908
	517.9	35157	20610	13344	9140	6476	3924	1773	1909
	518	35090	20573	13317	9128	6465	3922	1768	1909
	518.1	35023	20536	13290	9116	6454	3920	1763	1909
	518.2	34955	20499	13262	9104	6443	3919	1757	1910
	518.3	34886	20461	13234	9091	6432	3917	1752	1910
	518.4	34818	20424	13206	9078	6421	3915	1748	1910
	518.5	34753	20389	13180	9066	6411	3914	1743	1910
	518.6	34683	20352	13151	9053	6400	3913	1739	1910
	518.7	34611	20314	13122	9040	6389	3911	1734	1911
	518.8	34537	20276	13093	9026	6379	3910	1730	1910
	518.9	34462	20238	13064	9012	6368	3908	1726	1910
	519	34385	20201	13034	8998	6357	3907	1722	1910
	519.1	34313	20166	13008	8985	6347	3905	1718	1909
	519.2	34235	20128	12980	8970	6336	3904	1715	1909
	519.3	34155	20090	12952	8955	6325	3903	1711	1908
	519.4	34073	20052	12925	8939	6314	3902	1707	1907
	519.5	33991	20013	12898	8923	6303	3900	1704	1906
	519.6	33907	19974	12871	8907	6292	3899	1700	1905
	519.7	33829	19936	12846	8891	6281	3897	1697	1904
	519.8	33747	19897	12821	8875	6270	3896	1694	1902
	519.9	33662	19857	12794	8858	6258	3895	1690	1901
	520	33577	19815	12768	8840	6247	3893	1687	1899
	520.1	33492	19774	12742	8823	6235	3891	1683	1898
	520.2	33406	19731	12716	8805	6224	3890	1680	1896
	520.3	33325	19691	12692	8789	6213	3888	1677	1895
	520.4	33242	19650	12667	8772	6202	3887	1674	1893
	520.5	33156	19606	12640	8754	6190	3885	1671	1891
	520.6	33069	19563	12614	8737	6178	3884	1668	1889
	520.7	32982	19519	12587	8719	6166	3883	1665	1886
	520.8	32894	19475	12561	8702	6154	3881	1663	1884
	520.9	32806	19431	12535	8684	6142	3879	1661	1882
	521	32722	19388	12510	8667	6131	3878	1658	1879
	521.1	32639	19347	12486	8650	6119	3876	1657	1877
	521.2	32551	19302	12461	8633	6107	3874	1655	1874
	521.3	32463	19258	12436	8615	6094	3872	1653	1872
	521.4	32374	19214	12412	8596	6082	3870	1652	1869
	521.5	32286	19170	12387	8578	6069	3868	1651	1866
	521.6	32201	19127	12364	8560	6057	3866	1650	1863
	521.7	32119	19086	12342	8543	6046	3864	1649	1860
	521.8	32031	19042	12319	8524	6034	3862	1648	1857
	521.9	31944	18997	12296	8506	6022	3859	1647	1853
	522	31857	18953	12274	8487	6010	3857	1647	1850
	522.1	31770	18908	12251	8468	5998	3855	1646	1846
	522.2	31686	18864	12230	8450	5987	3852	1646	1842
	522.3	31606	18823	12209	8432	5976	3850	1646	1838
	522.4	31520	18778	12187	8413	5966	3847	1645	1833
	522.5	31435	18733	12166	8394	5955	3844	1645	1829
	522.6	31349	18688	12144	8375	5945	3842	1645	1824
	522.7	31264	18643	12123	8356	5936	3839	1646	1820
	522.8	31180	18599	12102	8338	5926	3836	1646	1815
	522.9	31101	18557	12082	8320	5918	3834	1647	1811
	523	31017	18513	12061	8301	5909	3831	1647	1806
	523.1	30932	18469	12039	8283	5900	3829	1648	1801
	523.2	30847	18424	12017	8264	5892	3826	1649	1796
	523.3	30762	18381	11995	8245	5883	3824	1650	1791
	523.4	30677	18337	11973	8227	5874	3821	1651	1786
	523.5	30598	18297	11953	8211	5866	3819	1653	1782
	523.6	30514	18255	11932	8193	5858	3816	1654	1776
	523.7	30429	18212	11910	8176	5849	3814	1656	1771
	523.8	30343	18169	11888	8159	5840	3811	1658	1765
	523.9	30257	18127	11867	8142	5830	3808	1660	1760
	524	30171	18085	11845	8125	5821	3805	1662	1754
	524.1	30086	18044	11824	8109	5812	3802	1664	1748
	524.2	30005	18005	11805	8094	5803	3800	1666	1742
	524.3	29923	17966	11785	8078	5793	3797	1668	1736
	524.4	29838	17926	11765	8061	5784	3794	1671	1730
	524.5	29754	17886	11746	8044	5774	3791	1674	1724
	524.6	29670	17847	11726	8028	5764	3788	1677	1718
	524.7	29586	17808	11708	8011	5754	3784	1679	1711
	524.8	29508	17772	11690	7995	5745	3781	1682	1705
	524.9	29429	17735	11673	7978	5736	3777	1685	1699
	525	29346	17697	11655	7961	5726	3773	1688	1692
	525.1	29264	17659	11638	7943	5716	3768	1691	1685
	525.2	29183	17622	11622	7925	5706	3764	1694	1678
	525.3	29101	17584	11606	7907	5696	3759	1697	1672
	525.4	29024	17548	11591	7890	5686	3754	1700	1665
	525.5	28947	17512	11577	7873	5676	3749	1702	1658
	525.6	28867	17475	11563	7855	5666	3744	1705	1651
	525.7	28786	17437	11549	7838	5655	3738	1708	1644
	525.8	28706	17399	11535	7820	5644	3732	1711	1637
	525.9	28627	17360	11522	7802	5633	3726	1714	1630
	526	28552	17323	11510	7786	5623	3721	1716	1623
	526.1	28478	17287	11497	7769	5613	3715	1719	1616
	526.2	28401	17248	11484	7752	5602	3709	1722	1609
	526.3	28325	17208	11471	7735	5591	3702	1725	1602
	526.4	28250	17169	11457	7718	5579	3696	1728	1595
	526.5	28175	17129	11444	7701	5568	3689	1731	1588
	526.6	28104	17090	11430	7685	5558	3683	1735	1581
	526.7	28036	17053	11417	7669	5547	3677	1738	1574
	526.8	27963	17013	11402	7652	5536	3670	1742	1567
	526.9	27891	16973	11388	7636	5525	3662	1745	1560
	527	27820	16933	11373	7619	5514	3655	1749	1553
	527.1	27748	16893	11358	7603	5503	3648	1753	1546
	527.2	27676	16854	11344	7587	5492	3640	1757	1539
	527.3	27605	16815	11329	7571	5481	3632	1761	1533
	527.4	27539	16778	11316	7556	5471	3625	1764	1526
	527.5	27468	16739	11301	7541	5460	3617	1768	1519
	527.6	27396	16700	11287	7525	5449	3609	1772	1513
	527.7	27323	16660	11273	7510	5439	3600	1775	1506
	527.8	27250	16621	11259	7494	5428	3592	1779	1499
	527.9	27177	16582	11245	7479	5418	3583	1782	1492
	528	27109	16546	11233	7464	5408	3575	1785	1486
	528.1	27037	16508	11219	7449	5398	3567	1787	1480
	528.2	26963	16469	11206	7433	5388	3558	1790	1473
	528.3	26889	16430	11192	7417	5378	3550	1792	1466
	528.4	26814	16391	11179	7401	5367	3541	1794	1460
	528.5	26740	16352	11166	7386	5357	3532	1796	1453
	528.6	26670	16315	11154	7371	5348	3524	1798	1447
	528.7	26598	16277	11141	7355	5338	3516	1799	1440
	528.8	26524	16238	11127	7339	5327	3507	1800	1434
	528.9	26450	16198	11113	7323	5316	3498	1801	1428
	529	26376	16158	11099	7307	5306	3489	1802	1421
	529.1	26302	16119	11084	7291	5295	3480	1803	1415
	529.2	26233	16081	11069	7276	5284	3471	1804	1410
	529.3	26162	16043	11054	7260	5274	3463	1805	1404
	529.4	26088	16003	11037	7244	5262	3453	1805	1398
	529.5	26015	15964	11020	7228	5251	3444	1806	1392
	529.6	25941	15924	11003	7212	5239	3435	1806	1387
	529.7	25867	15885	10985	7195	5227	3426	1806	1381
	529.8	25793	15846	10966	7178	5215	3417	1807	1376
	529.9	25722	15809	10949	7162	5203	3408	1807	1371
	530	25652	15773	10931	7147	5192	3399	1807	1366
	530.1	25578	15734	10912	7130	5180	3390	1807	1361
	530.2	25503	15695	10894	7112	5168	3381	1808	1357
	530.3	25429	15656	10875	7095	5156	3371	1808	1352
	530.4	25354	15617	10857	7078	5144	3362	1808	1347
	530.5	25282	15580	10839	7060	5132	3353	1808	1343
	530.6	25212	15543	10822	7044	5121	3344	1808	1339
	530.7	25138	15504	10803	7026	5110	3335	1808	1334
	530.8	25063	15465	10784	7008	5098	3325	1808	1330
	530.9	24989	15426	10765	6990	5087	3316	1808	1325
	531	24914	15387	10746	6971	5076	3307	1807	1321
	531.1	24842	15349	10727	6953	5065	3298	1807	1317
	531.2	24773	15312	10708	6936	5055	3290	1806	1313
	531.3	24699	15273	10688	6918	5044	3281	1805	1309
	531.4	24624	15233	10666	6899	5032	3273	1805	1306
	531.5	24549	15193	10645	6880	5021	3264	1804	1302
	531.6	24474	15153	10622	6861	5009	3256	1802	1298
	531.7	24400	15114	10600	6843	4998	3248	1801	1295
	531.8	24331	15076	10578	6826	4987	3240	1800	1292
	531.9	24255	15036	10554	6807	4974	3232	1798	1289
	532	24179	14995	10529	6788	4962	3224	1796	1287
	532.1	24102	14954	10503	6770	4949	3216	1795	1284
	532.2	24025	14913	10477	6752	4936	3207	1792	1282
	532.3	23948	14872	10451	6734	4922	3199	1790	1279
	532.4	23877	14835	10426	6718	4910	3192	1788	1277
	532.5	23800	14794	10399	6701	4896	3184	1786	1275
	532.6	23722	14753	10371	6684	4881	3177	1783	1273
	532.7	23644	14712	10343	6667	4867	3169	1781	1271
	532.8	23566	14670	10313	6650	4852	3161	1778	1269
	532.9	23488	14629	10284	6634	4837	3153	1775	1267
	533	23410	14588	10254	6618	4823	3146	1773	1265
	533.1	23337	14549	10226	6603	4809	3139	1770	1263
	533.2	23262	14509	10197	6587	4794	3131	1768	1262
	533.3	23185	14468	10166	6571	4779	3124	1765	1260
	533.4	23107	14427	10135	6554	4764	3116	1762	1258
	533.5	23030	14386	10103	6538	4750	3109	1759	1257
	533.6	22952	14345	10072	6521	4735	3102	1756	1255
	533.7	22879	14306	10041	6505	4721	3095	1752	1254
	533.8	22805	14268	10010	6488	4708	3088	1749	1253
	533.9	22727	14227	9977	6471	4694	3081	1745	1252
	534	22649	14187	9944	6454	4679	3074	1741	1251
	534.1	22570	14146	9911	6436	4665	3067	1737	1250
	534.2	22492	14105	9876	6419	4652	3060	1732	1249
	534.3	22417	14067	9843	6402	4638	3054	1728	1248
	534.4	22342	14028	9810	6384	4625	3048	1723	1248
	534.5	22262	13987	9775	6366	4612	3042	1718	1248
	534.6	22183	13946	9739	6348	4598	3036	1714	1248
	534.7	22103	13905	9702	6329	4584	3030	1709	1248
	534.8	22023	13863	9665	6310	4571	3024	1704	1248
	534.9	21946	13823	9629	6292	4558	3019	1699	1249
	535	21871	13784	9594	6274	4545	3014	1695	1249
	535.1	21791	13742	9556	6255	4531	3009	1691	1250
	535.2	21712	13700	9517	6236	4518	3004	1687	1251
	535.3	21632	13658	9478	6217	4504	3000	1683	1252
	535.4	21553	13615	9439	6198	4491	2995	1679	1253
	535.5	21477	13574	9401	6179	4478	2991	1675	1255
	535.6	21404	13534	9364	6161	4465	2988	1672	1256
	535.7	21325	13491	9324	6142	4452	2984	1669	1257
	535.8	21247	13448	9284	6124	4439	2980	1666	1258
	535.9	21169	13406	9244	6105	4425	2976	1663	1259
	536	21091	13363	9204	6086	4412	2972	1660	1260
	536.1	21013	13321	9165	6068	4399	2969	1657	1261
	536.2	20936	13280	9126	6049	4386	2965	1654	1262
	536.3	20863	13241	9090	6032	4374	2962	1651	1263
	536.4	20786	13201	9051	6013	4362	2959	1647	1264
	536.5	20708	13160	9013	5994	4349	2955	1644	1265
	536.6	20629	13120	8975	5975	4336	2952	1641	1267
	536.7	20550	13080	8937	5956	4324	2949	1637	1268
	536.8	20472	13041	8899	5937	4312	2946	1634	1269
	536.9	20399	13005	8865	5919	4300	2943	1631	1270
	537	20322	12967	8828	5899	4288	2940	1627	1272
	537.1	20244	12929	8792	5880	4276	2936	1623	1273
	537.2	20165	12891	8755	5860	4264	2933	1620	1274
	537.3	20086	12853	8719	5840	4252	2930	1616	1276
	537.4	20008	12816	8682	5820	4240	2927	1612	1277
	537.5	19935	12781	8648	5801	4228	2924	1609	1278
	537.6	19859	12746	8613	5782	4216	2921	1605	1279
	537.7	19781	12709	8577	5762	4204	2918	1601	1280
	537.8	19702	12672	8540	5742	4191	2914	1597	1281
	537.9	19624	12635	8504	5723	4178	2911	1594	1282
	538	19546	12599	8467	5703	4164	2908	1590	1283
	538.1	19473	12565	8433	5685	4152	2904	1587	1284
	538.2	19399	12530	8398	5666	4139	2901	1583	1284
	538.3	19323	12493	8361	5646	4125	2897	1580	1285
	538.4	19247	12457	8325	5627	4112	2893	1577	1286
	538.5	19172	12420	8288	5608	4099	2889	1573	1286
	538.6	19098	12384	8252	5589	4085	2885	1570	1287
	538.7	19024	12347	8216	5570	4073	2881	1567	1288
	538.8	18954	12312	8182	5552	4061	2877	1564	1288
	538.9	18886	12278	8149	5534	4049	2873	1561	1288
	539	18815	12241	8114	5515	4037	2868	1557	1289
	539.1	18744	12205	8079	5497	4026	2864	1554	1289
	539.2	18674	12168	8045	5478	4014	2860	1551	1289
	539.3	18605	12131	8011	5460	4004	2855	1547	1289
	539.4	18538	12096	7978	5443	3993	2851	1544	1289
	539.5	18475	12061	7947	5427	3984	2847	1541	1289
	539.6	18407	12025	7914	5410	3974	2842	1537	1289
	539.7	18340	11988	7881	5393	3964	2838	1534	1289
	539.8	18273	11952	7848	5377	3955	2833	1530	1289
	539.9	18207	11916	7816	5360	3945	2829	1527	1289
	540	18143	11881	7784	5345	3936	2824	1523	1289
	540.1	18083	11848	7755	5330	3928	2820	1520	1289
	540.2	18018	11813	7723	5314	3919	2817	1517	1290
	540.3	17954	11778	7692	5299	3910	2813	1513	1290
	540.4	17891	11743	7660	5284	3901	2809	1509	1291
	540.5	17827	11708	7630	5268	3892	2805	1505	1291
	540.6	17766	11675	7600	5254	3884	2802	1501	1292
	540.7	17708	11643	7572	5240	3875	2798	1498	1293
	540.8	17647	11610	7543	5225	3867	2795	1494	1293
	540.9	17585	11576	7514	5210	3858	2791	1490	1294
	541	17524	11542	7485	5195	3849	2787	1486	1295
	541.1	17463	11508	7458	5181	3840	2783	1482	1296
	541.2	17403	11474	7431	5166	3831	2778	1478	1296
	541.3	17348	11443	7406	5153	3823	2774	1475	1297
	541.4	17288	11410	7381	5138	3815	2770	1471	1297
	541.5	17229	11376	7356	5124	3807	2765	1467	1297
	541.6	17170	11343	7331	5109	3799	2760	1463	1297
	541.7	17111	11310	7307	5095	3791	2755	1460	1297
	541.8	17053	11277	7284	5081	3784	2750	1456	1296
	541.9	16995	11244	7262	5067	3777	2745	1452	1296
	542	16942	11214	7241	5054	3770	2741	1449	1295
	542.1	16887	11183	7220	5040	3764	2736	1445	1294
	542.2	16831	11151	7199	5026	3758	2730	1442	1293
	542.3	16776	11119	7179	5012	3752	2725	1438	1291
	542.4	16721	11087	7159	4999	3746	2720	1435	1290
	542.5	16667	11055	7139	4985	3741	2714	1431	1288
	542.6	16616	11026	7121	4972	3735	2708	1428	1286
	542.7	16565	10995	7103	4958	3730	2702	1424	1285
	542.8	16513	10964	7085	4944	3725	2696	1421	1283
	542.9	16461	10932	7066	4931	3719	2690	1417	1281
	543	16409	10900	7048	4917	3714	2684	1414	1279
	543.1	16358	10868	7030	4903	3709	2678	1410	1277
	543.2	16309	10838	7013	4890	3704	2672	1407	1275
	543.3	16262	10807	6996	4876	3698	2666	1404	1273
	543.4	16212	10774	6979	4862	3693	2659	1401	1271
	543.5	16164	10741	6962	4848	3688	2653	1397	1269
	543.6	16116	10707	6945	4834	3682	2647	1394	1267
	543.7	16069	10672	6928	4821	3677	2641	1392	1266
	543.8	16024	10638	6912	4808	3672	2635	1389	1264
	543.9	15982	10604	6897	4795	3667	2629	1386	1262
	544	15937	10568	6880	4782	3662	2623	1384	1260
	544.1	15893	10531	6865	4768	3657	2617	1381	1258
	544.2	15850	10494	6849	4756	3652	2611	1379	1256
	544.3	15807	10456	6833	4743	3647	2605	1377	1254
	544.4	15767	10420	6818	4731	3642	2599	1374	1252
	544.5	15729	10385	6804	4720	3637	2593	1372	1250
	544.6	15688	10347	6789	4709	3633	2587	1369	1248
	544.7	15648	10309	6774	4698	3628	2581	1367	1246
	544.8	15609	10272	6760	4687	3623	2575	1364	1243
	544.9	15569	10235	6745	4676	3618	2570	1362	1241
	545	15531	10198	6731	4665	3614	2564	1359	1239
	545.1	15492	10162	6718	4655	3609	2558	1356	1236
	545.2	15457	10129	6705	4646	3605	2552	1354	1234
	545.3	15420	10094	6692	4635	3601	2546	1351	1232
	545.4	15382	10059	6679	4625	3597	2540	1348	1231
	545.5	15344	10024	6666	4615	3593	2534	1345	1229
	545.6	15305	9989	6653	4605	3589	2528	1342	1227
	545.7	15267	9954	6640	4594	3585	2522	1338	1225
	545.8	15231	9923	6628	4585	3581	2516	1335	1224
	545.9	15193	9890	6615	4575	3577	2510	1332	1223
	546	15154	9856	6602	4565	3574	2503	1328	1221
	546.1	15115	9822	6589	4555	3570	2497	1325	1220
	546.2	15076	9788	6575	4545	3566	2491	1321	1219
	546.3	15037	9755	6562	4535	3563	2485	1317	1218
	546.4	14997	9721	6548	4526	3559	2479	1314	1217
	546.5	14958	9687	6534	4516	3556	2473	1310	1215
	546.6	14919	9653	6520	4506	3553	2467	1306	1214
	546.7	14880	9619	6507	4496	3549	2461	1303	1213
	546.8	14842	9585	6493	4486	3546	2455	1299	1212
	546.9	14804	9551	6479	4476	3542	2450	1295	1211
	547	14766	9516	6465	4465	3538	2444	1292	1209
	547.1	14729	9481	6451	4455	3535	2439	1288	1208
	547.2	14692	9447	6438	4444	3532	2433	1285	1207
	547.3	14656	9412	6424	4433	3528	2428	1281	1205
	547.4	14620	9377	6410	4422	3525	2422	1278	1204
	547.5	14584	9342	6396	4410	3522	2416	1275	1202
	547.6	14549	9307	6383	4399	3518	2410	1272	1201
	547.7	14515	9272	6369	4387	3515	2404	1268	1199
	547.8	14481	9238	6355	4375	3512	2398	1265	1198
	547.9	14447	9203	6341	4364	3509	2392	1262	1196
	548	14414	9169	6327	4352	3507	2385	1259	1195
	548.1	14381	9135	6313	4340	3504	2379	1256	1193
	548.2	14348	9101	6299	4329	3500	2372	1253	1191
	548.3	14316	9068	6285	4318	3497	2366	1249	1189
	548.4	14284	9035	6270	4307	3494	2359	1246	1187
	548.5	14253	9002	6255	4296	3491	2353	1243	1186
	548.6	14222	8969	6240	4285	3487	2347	1240	1184
	548.7	14191	8936	6225	4274	3483	2341	1237	1182
	548.8	14161	8904	6209	4264	3479	2335	1234	1180
	548.9	14130	8872	6194	4253	3475	2330	1231	1178
	549	14100	8840	6178	4243	3470	2324	1228	1176
	549.1	14070	8809	6162	4233	3465	2319	1225	1175
	549.2	14042	8780	6147	4223	3461	2314	1223	1173
	549.3	14011	8748	6131	4213	3455	2308	1220	1171
	549.4	13980	8717	6114	4203	3449	2303	1217	1170
	549.5	13950	8687	6098	4193	3443	2298	1214	1168
	549.6	13918	8656	6082	4183	3437	2293	1211	1166
[truncated: 1,506 more rows]

## Sheet: Figure 2e
		Concentation of TEMPO (mM)	I0 / I-1
		0	0
		5	0.70956
		10	1.59159
		15	3.01054
		20	4.48215
		25	8.22502
		35	18.1313

## Sheet: Figure 2f
			Concentration of TEMPO (mM)
			0 mM	5 mM	10 mM	15 mM	20 mM	25 mM	30 mM	35 mM	40 mM
		Time (ns)	Intensity (a.u.)
		0	0	3	1	1	0	1	1	2	1
		0.02441	3	0	1	1	2	0	0	0	3
		0.04883	2	0	1	2	1	1	1	1	0
		0.07324	5	1	1	1	1	0	2	0	0
		0.09766	4	5	2	3	2	0	0	1	0
		0.12207	2	0	1	1	6	0	0	0	1
		0.14648	0	1	0	0	3	1	0	2	1
		0.1709	1	1	5	0	0	0	1	3	2
		0.19531	5	2	2	1	1	2	3	1	1
		0.21973	2	1	0	0	0	2	1	0	0
		0.24414	3	5	0	1	0	1	1	1	0
		0.26855	1	0	1	4	2	0	1	2	0
		0.29297	2	1	3	1	2	0	2	1	1
		0.31738	4	1	3	3	0	0	0	2	0
		0.3418	3	2	1	0	3	1	1	1	1
		0.36621	1	2	1	1	1	1	1	0	1
		0.39063	0	0	3	1	0	1	1	1	1
		0.41504	2	1	2	2	0	2	0	0	1
		0.43945	3	0	2	1	0	0	1	1	0
		0.46387	1	2	2	1	0	2	0	3	1
		0.48828	0	2	1	2	2	0	0	0	2
		0.5127	6	2	2	0	1	2	1	2	0
		0.53711	1	1	0	1	3	4	2	2	1
		0.56152	1	1	1	4	1	1	1	1	1
		0.58594	2	3	2	0	3	0	2	0	1
		0.61035	2	1	0	4	2	2	1	0	0
		0.63477	2	0	5	0	1	2	0	0	0
		0.65918	3	3	2	2	2	1	0	3	0
		0.68359	2	0	1	3	1	1	0	0	1
		0.70801	2	1	1	3	1	0	2	0	2
		0.73242	0	1	1	1	0	1	0	1	0
		0.75684	3	0	1	2	0	1	1	1	2
		0.78125	2	0	1	1	1	3	0	2	0
		0.80566	4	2	0	0	0	0	1	0	0
		0.83008	3	3	2	2	2	0	1	0	0
		0.85449	0	1	0	0	0	0	1	1	2
		0.87891	3	0	1	2	2	1	2	1	2
		0.90332	0	3	2	0	2	0	1	0	2
		0.92773	0	1	3	0	1	1	2	1	0
		0.95215	2	0	1	1	0	2	1	2	2
		0.97656	4	0	2	0	1	0	2	1	0
		1.00098	4	0	3	1	0	0	0	0	1
		1.02539	4	2	1	2	1	0	3	1	0
		1.0498	0	1	0	1	1	1	1	0	1
		1.07422	1	3	1	1	1	0	0	0	2
		1.09863	4	1	2	0	0	1	0	2	0
		1.12305	1	0	2	0	1	0	1	1	0
		1.14746	1	1	1	2	0	2	0	2	1
		1.17188	1	2	0	2	0	1	0	0	2
		1.19629	0	3	0	0	2	2	3	3	2
		1.2207	2	2	1	0	1	1	0	0	0
		1.24512	0	1	3	0	1	0	2	0	1
		1.26953	6	1	1	1	0	2	1	0	2
		1.29395	0	0	2	1	1	0	0	0	1
		1.31836	1	2	0	0	1	0	0	0	2
		1.34277	1	1	0	4	1	2	3	0	1
		1.36719	0	2	0	1	0	0	2	1	1
		1.3916	2	1	4	0	3	1	0	0	1
		1.41602	2	1	3	0	0	1	0	2	2
		1.44043	2	2	0	2	1	0	1	2	1
		1.46484	5	0	1	1	1	1	1	2	1
		1.48926	2	2	2	2	2	2	1	1	1
		1.51367	0	6	2	2	1	2	3	1	1
		1.53809	2	1	0	1	0	2	0	2	2
		1.5625	1	0	2	1	1	1	1	1	2
		1.58691	3	0	4	2	2	1	1	0	1
		1.61133	3	4	1	1	2	1	5	0	3
		1.63574	0	1	1	3	0	1	0	0	0
		1.66016	2	2	1	1	0	0	0	0	2
		1.68457	1	0	1	2	0	1	0	1	1
		1.70898	0	3	1	3	0	1	0	2	0
		1.7334	2	1	1	2	3	3	2	1	0
		1.75781	0	2	4	3	0	0	0	0	1
		1.78223	4	3	1	0	0	0	2	1	1
		1.80664	4	0	1	0	0	1	1	0	0
		1.83105	3	2	4	2	0	3	2	1	0
		1.85547	2	0	0	0	2	1	1	2	2
		1.87988	1	1	2	1	0	1	1	1	0
		1.9043	2	4	1	1	3	0	1	0	1
		1.92871	0	1	2	3	0	1	1	1	1
		1.95313	1	1	1	1	2	1	0	0	1
		1.97754	2	1	3	0	0	1	0	0	2
		2.00195	2	1	0	1	2	0	2	1	1
		2.02637	2	3	2	0	3	2	1	0	2
		2.05078	1	3	0	2	2	2	0	0	1
		2.0752	1	2	3	3	1	0	0	1	2
		2.09961	2	3	4	1	1	0	1	3	0
		2.12402	3	0	2	3	0	0	0	0	1
		2.14844	2	0	1	2	1	0	1	1	0
		2.17285	3	1	1	1	1	0	0	0	0
		2.19727	2	1	2	2	1	0	2	0	1
		2.22168	4	0	0	0	0	2	0	1	1
		2.24609	1	0	0	0	0	1	1	0	1
		2.27051	1	1	2	1	1	2	1	2	1
		2.29492	2	2	2	1	1	1	2	1	0
		2.31934	1	2	2	1	0	2	1	1	0
		2.34375	2	0	1	0	1	2	2	1	0
		2.36816	3	2	1	2	0	1	1	0	0
		2.39258	2	0	1	1	0	2	2	4	3
		2.41699	2	0	2	0	0	0	1	0	0
		2.44141	0	0	0	1	4	1	0	1	2
		2.46582	2	1	0	2	1	3	0	0	2
		2.49023	0	1	2	1	1	0	4	0	0
		2.51465	0	2	2	6	1	0	1	2	0
		2.53906	3	1	4	2	2	0	0	0	1
		2.56348	2	1	0	0	1	0	0	0	1
		2.58789	3	1	1	1	2	1	1	3	1
		2.6123	3	1	1	0	0	1	1	0	0
		2.63672	3	1	1	1	2	1	3	1	0
		2.66113	2	1	2	0	0	1	2	1	2
		2.68555	3	2	1	0	1	1	0	0	1
		2.70996	0	1	2	2	2	1	0	0	1
		2.73438	1	3	1	0	1	0	0	0	0
		2.75879	1	3	2	2	2	0	2	0	2
		2.7832	2	1	2	0	1	0	1	1	0
		2.80762	1	4	4	2	3	1	2	1	0
		2.83203	4	0	1	0	0	1	0	2	0
		2.85645	3	0	1	1	2	1	0	1	1
		2.88086	3	0	0	0	0	1	1	2	1
		2.90527	2	1	2	1	0	0	0	1	0
		2.92969	1	2	1	2	4	1	2	1	0
		2.9541	1	1	0	2	3	1	1	0	0
		2.97852	0	1	0	0	2	2	2	0	1
		3.00293	2	1	0	1	3	2	0	0	0
		3.02734	3	2	2	3	0	0	1	0	1
		3.05176	3	2	3	1	0	1	1	0	2
		3.07617	4	3	2	0	3	1	2	0	1
		3.10059	3	0	1	1	1	0	2	2	1
		3.125	3	2	1	1	0	0	2	0	0
		3.14941	0	2	2	1	2	1	1	2	0
		3.17383	1	1	0	2	2	0	0	0	1
		3.19824	0	1	0	2	2	2	0	1	1
		3.22266	5	2	3	1	1	1	0	0	0
		3.24707	0	2	1	0	0	0	0	2	0
		3.27148	1	2	2	2	0	1	0	0	1
		3.2959	4	4	2	1	1	1	0	0	1
		3.32031	3	0	2	3	1	0	1	0	0
		3.34473	2	0	0	1	2	3	0	1	1
		3.36914	2	2	1	1	0	1	0	0	2
		3.39355	2	0	1	0	1	1	0	0	2
		3.41797	2	2	5	1	0	2	0	0	2
		3.44238	1	0	0	1	0	1	1	2	1
		3.4668	2	2	1	0	0	1	0	1	1
		3.49121	0	1	3	0	2	0	0	0	2
		3.51563	4	5	5	1	3	0	0	0	1
		3.54004	1	3	0	0	0	1	1	0	2
		3.56445	1	2	1	1	1	0	4	0	1
		3.58887	1	2	1	2	1	1	2	1	1
		3.61328	0	1	3	2	1	1	2	2	2
		3.6377	1	0	1	1	0	3	1	1	2
		3.66211	1	1	3	0	1	0	0	0	1
		3.68652	3	1	0	0	1	0	1	0	0
		3.71094	1	1	0	0	3	0	2	1	2
		3.73535	2	2	1	0	1	2	3	1	2
		3.75977	1	2	3	1	0	4	0	1	0
		3.78418	5	1	2	4	0	0	0	2	1
		3.80859	1	0	0	0	2	1	1	1	0
		3.83301	5	1	1	1	0	0	3	1	0
		3.85742	1	1	5	1	0	1	1	2	1
		3.88184	2	1	1	0	1	2	1	1	1
		3.90625	2	0	2	1	1	0	1	0	0
		3.93066	3	1	1	1	2	2	1	2	2
		3.95508	2	1	2	0	1	2	0	2	0
		3.97949	2	1	1	2	1	3	1	3	0
		4.00391	0	3	0	2	0	2	1	1	1
		4.02832	3	1	1	0	2	1	0	0	2
		4.05273	7	1	1	2	3	0	3	3	0
		4.07715	1	1	2	1	1	0	0	0	1
		4.10156	3	3	0	3	1	0	1	0	2
		4.12598	4	1	3	1	1	1	0	1	2
		4.15039	3	0	0	3	3	1	1	0	1
		4.1748	0	3	1	3	2	1	1	0	0
		4.19922	1	4	1	1	2	1	0	2	0
		4.22363	0	1	1	0	0	0	0	0	1
		4.24805	0	1	3	3	0	0	0	0	0
		4.27246	2	1	3	1	3	0	0	2	1
		4.29688	4	2	3	3	2	0	1	2	1
		4.32129	2	0	1	2	0	1	1	1	3
		4.3457	5	0	3	0	0	2	3	1	0
		4.37012	2	2	1	3	0	3	3	1	2
		4.39453	4	0	1	0	5	3	2	0	3
		4.41895	0	2	2	0	0	0	0	1	2
		4.44336	1	2	1	1	0	3	0	0	1
		4.46777	1	0	0	1	0	1	0	1	1
		4.49219	0	2	2	0	0	0	0	2	1
		4.5166	3	1	4	0	2	0	0	1	0
		4.54102	1	3	0	1	1	2	0	0	0
		4.56543	4	2	1	1	1	2	1	1	1
		4.58984	1	0	1	3	1	1	0	3	3
		4.61426	3	1	1	0	0	1	0	1	0
		4.63867	2	0	1	2	1	1	2	1	2
		4.66309	0	2	1	3	0	0	1	2	0
		4.6875	1	0	2	2	0	2	3	0	2
		4.71191	1	4	2	2	1	0	1	1	3
		4.73633	3	1	2	1	1	0	0	0	2
		4.76074	1	1	2	0	1	2	1	1	0
		4.78516	2	0	1	2	1	1	3	0	1
		4.80957	1	2	1	2	1	1	2	2	2
		4.83398	3	1	2	0	1	1	0	0	2
		4.8584	2	6	4	1	0	2	1	0	0
		4.88281	0	3	1	0	1	4	1	0	1
		4.90723	1	4	0	2	1	1	0	2	1
		4.93164	2	3	1	0	1	2	0	1	1
		4.95605	3	1	0	2	2	0	0	0	1
		4.98047	5	3	1	0	1	2	1	1	0
		5.00488	3	1	1	1	1	1	0	1	0
		5.0293	3	1	4	0	2	0	1	0	1
		5.05371	0	2	4	1	2	2	1	0	1
		5.07813	0	3	4	0	1	0	1	1	1
		5.10254	0	0	2	1	0	1	1	0	0
		5.12695	2	2	4	0	1	2	0	1	0
		5.15137	3	2	1	0	0	0	0	3	1
		5.17578	1	0	2	1	3	2	0	1	0
		5.2002	4	0	1	1	0	1	1	1	1
		5.22461	2	1	0	0	1	2	1	2	0
		5.24902	2	1	1	0	0	2	2	1	0
		5.27344	5	1	0	1	0	0	2	1	1
		5.29785	1	3	0	2	0	0	0	0	1
		5.32227	2	0	2	1	1	1	2	0	1
		5.34668	2	3	3	1	0	0	3	0	0
		5.37109	1	1	0	1	0	1	0	0	1
		5.39551	2	1	1	1	2	0	0	0	0
		5.41992	2	2	1	1	1	4	0	0	1
		5.44434	1	2	1	0	1	1	1	0	1
		5.46875	1	2	4	0	1	2	2	2	1
		5.49316	2	0	3	0	1	0	1	1	3
		5.51758	2	1	1	1	1	1	0	0	0
		5.54199	2	2	0	0	3	0	2	0	1
		5.56641	2	1	1	1	0	0	0	0	0
		5.59082	1	1	2	3	0	0	1	0	2
		5.61523	2	1	1	0	1	1	0	1	1
		5.63965	2	0	2	1	2	2	0	2	2
		5.66406	4	2	1	3	0	2	0	2	1
		5.68848	0	0	0	3	1	0	1	0	2
		5.71289	6	2	1	2	4	1	1	2	3
		5.7373	3	0	2	2	2	0	1	0	0
		5.76172	1	4	4	0	1	0	0	1	0
		5.78613	2	1	2	2	0	2	0	1	0
		5.81055	1	2	1	1	3	1	0	1	0
		5.83496	1	1	1	1	3	1	1	1	0
		5.85938	3	0	0	0	0	0	0	0	1
		5.88379	0	1	1	0	1	1	3	0	3
		5.9082	0	0	2	0	2	2	0	0	2
		5.93262	0	1	2	1	1	1	0	0	0
		5.95703	0	3	2	2	2	0	0	0	0
		5.98145	3	1	2	0	3	1	1	0	1
		6.00586	0	2	1	0	0	1	2	2	2
		6.03027	2	0	2	1	2	0	0	1	2
		6.05469	0	0	0	0	0	1	0	0	0
		6.0791	5	2	2	0	1	1	4	0	1
		6.10352	0	1	0	0	2	0	3	0	0
		6.12793	1	0	3	1	2	2	1	0	0
		6.15234	4	1	1	0	1	2	0	0	0
		6.17676	1	0	2	1	0	0	0	0	1
		6.20117	2	1	1	1	2	0	0	2	1
		6.22559	0	3	0	2	0	0	1	2	0
		6.25	2	2	0	1	3	0	1	1	0
		6.27441	2	2	1	0	1	0	1	0	0
		6.29883	2	2	1	1	1	0	1	1	2
		6.32324	4	3	2	2	1	2	2	0	1
		6.34766	2	1	7	0	1	0	0	0	0
		6.37207	1	3	2	1	2	2	0	1	2
		6.39648	0	2	2	3	1	1	0	0	1
		6.4209	0	1	3	1	3	0	0	2	2
		6.44531	0	0	1	0	1	1	2	2	0
		6.46973	4	0	1	0	0	0	1	2	2
		6.49414	0	3	1	3	2	3	0	1	1
		6.51855	0	3	1	1	1	1	0	1	0
		6.54297	1	0	1	2	0	2	0	2	1
		6.56738	2	1	1	2	2	1	1	1	2
		6.5918	1	2	2	0	2	0	1	0	0
		6.61621	3	2	2	3	1	1	1	1	2
		6.64063	0	1	1	0	0	0	2	0	1
		6.66504	1	2	0	1	1	1	1	1	0
		6.68945	0	0	1	1	0	1	1	0	0
		6.71387	0	2	0	1	2	1	0	0	0
		6.73828	1	1	1	0	1	0	0	1	1
		6.7627	4	2	1	2	1	2	2	3	1
		6.78711	0	0	3	1	1	0	3	4	0
		6.81152	2	0	3	1	2	2	0	0	2
		6.83594	0	2	0	2	0	2	2	0	1
		6.86035	4	0	3	0	2	0	0	1	1
		6.88477	0	3	0	1	1	1	1	1	2
		6.90918	1	2	1	2	0	1	0	0	0
		6.93359	1	3	1	0	0	0	2	3	0
		6.95801	3	2	0	1	3	1	0	0	0
		6.98242	4	0	0	1	2	1	1	1	0
		7.00684	2	1	0	1	0	2	1	0	1
		7.03125	2	0	1	0	0	1	1	1	0
		7.05566	1	2	1	1	0	1	1	0	0
		7.08008	4	1	3	0	0	0	0	1	2
		7.10449	4	0	0	1	0	1	0	1	1
		7.12891	1	3	0	0	0	2	2	1	2
		7.15332	3	1	0	1	0	1	0	0	0
		7.17773	1	1	2	4	1	2	2	0	1
		7.20215	1	1	2	1	1	1	1	1	2
		7.22656	2	1	2	1	1	1	1	0	0
		7.25098	0	2	0	2	0	2	3	0	0
		7.27539	0	1	2	1	0	0	1	0	1
		7.2998	2	0	0	1	0	0	0	0	1
		7.32422	3	0	1	3	1	0	2	3	3
		7.34863	2	3	1	1	2	0	0	3	2
		7.37305	0	4	2	0	2	0	1	1	0
		7.39746	1	1	0	2	0	1	0	1	1
		7.42188	4	2	0	0	1	1	0	1	0
		7.44629	1	2	0	1	3	1	0	0	2
		7.4707	3	2	1	1	0	0	1	0	0
		7.49512	0	1	0	2	0	4	1	1	0
		7.51953	3	2	0	1	1	2	0	2	0
		7.54395	2	1	2	0	1	0	0	1	1
		7.56836	0	2	0	2	0	0	0	0	1
		7.59277	0	0	0	1	1	1	2	1	1
		7.61719	1	1	1	0	1	0	0	0	1
		7.6416	3	0	7	2	3	1	0	1	1
		7.66602	3	1	0	0	1	0	1	1	0
		7.69043	0	1	0	1	1	1	1	1	0
		7.71484	1	4	1	1	1	2	1	1	4
		7.73926	3	2	3	0	1	1	1	0	2
		7.76367	1	0	0	2	1	0	1	1	0
		7.78809	2	0	1	1	1	0	2	2	2
		7.8125	2	2	0	1	0	2	0	2	2
		7.83691	2	2	2	1	1	1	0	1	1
		7.86133	1	1	0	0	3	0	0	1	2
		7.88574	1	0	1	0	0	3	0	1	1
		7.91016	4	1	1	2	0	0	1	3	2
		7.93457	1	3	0	0	2	1	0	1	0
		7.95898	2	5	1	0	2	1	2	2	1
		7.9834	1	1	1	2	0	0	1	0	0
		8.00781	0	3	4	3	3	3	3	0	2
		8.03223	4	0	1	2	3	1	3	2	4
		8.05664	0	3	2	3	2	1	3	0	2
		8.08105	4	2	2	0	2	2	2	0	4
		8.10547	0	1	5	2	2	0	2	1	2
		8.12988	4	7	2	3	2	3	5	2	1
		8.1543	2	0	3	5	3	1	9	4	0
		8.17871	3	0	3	2	5	5	3	1	4
		8.20313	6	3	4	2	2	3	3	3	4
		8.22754	5	0	5	3	2	2	1	6	1
		8.25195	4	4	5	6	5	4	5	8	4
		8.27637	6	3	2	8	5	7	10	2	6
		8.30078	5	2	3	7	2	3	6	12	4
		8.3252	3	2	7	11	5	5	8	10	9
		8.34961	5	8	3	6	7	3	6	6	4
		8.37402	5	5	10	7	6	5	5	3	14
		8.39844	10	4	8	6	11	5	6	4	12
		8.42285	5	8	11	9	7	6	8	7	16
		8.44727	13	3	10	11	6	10	7	11	11
		8.47168	9	6	12	13	8	4	10	15	9
		8.49609	4	11	12	14	8	8	14	12	15
		8.52051	14	9	8	10	7	13	17	9	10
		8.54492	9	20	12	9	12	14	13	8	25
		8.56934	11	11	13	9	16	17	13	17	19
		8.59375	10	15	16	19	19	13	16	19	21
		8.61816	19	10	11	15	21	25	17	21	21
		8.64258	18	19	17	26	12	21	30	23	29
		8.66699	17	16	23	23	26	14	28	32	29
		8.69141	20	19	32	41	20	22	45	25	24
		8.71582	22	16	40	30	19	30	48	43	41
		8.74023	29	28	31	36	38	42	41	47	50
		8.76465	38	39	23	50	35	36	56	56	54
		8.78906	39	33	49	54	39	46	63	51	51
		8.81348	49	51	41	64	60	70	77	85	72
		8.83789	67	69	57	95	56	65	95	75	85
		8.8623	58	74	66	91	80	90	111	117	82
		8.88672	84	87	82	118	100	110	128	113	123
		8.91113	89	96	100	118	119	112	146	123	150
		8.93555	99	111	115	152	127	131	175	153	146
		8.95996	103	128	143	154	126	143	178	178	182
		8.98438	137	150	163	167	179	191	233	220	205
		9.00879	157	180	172	210	193	203	216	224	221
		9.0332	167	182	213	236	178	213	266	260	250
		9.05762	182	191	213	259	216	256	317	288	284
		9.08203	190	246	218	276	236	235	320	312	278
		9.10645	222	252	270	277	253	281	355	334	315
		9.13086	242	261	248	309	300	297	357	336	284
		9.15527	240	291	295	311	281	339	380	353	333
		9.17969	289	309	292	334	293	307	381	378	322
		9.2041	281	318	341	379	349	350	407	380	379
		9.22852	312	348	322	388	361	381	415	385	426
		9.25293	310	378	347	393	372	356	412	420	419
		9.27734	331	362	370	389	349	378	462	415	403
		9.30176	315	337	349	424	396	406	481	389	430
		9.32617	338	368	338	452	370	450	461	379	435
		9.35059	356	391	378	439	367	434	473	432	432
		9.375	373	440	414	462	374	405	448	500	461
		9.39941	371	421	384	446	413	425	491	419	434
		9.42383	380	417	392	422	451	435	477	470	457
		9.44824	374	388	389	432	416	404	465	420	461
		9.47266	382	445	422	441	421	440	500	453	477
		9.49707	420	431	418	435	458	463	465	421	476
		9.52148	402	439	414	462	405	485	465	416	481
		9.5459	428	458	464	403	462	426	476	444	452
		9.57031	432	434	433	460	444	485	453	364	488
		9.59473	426	482	475	455	454	500	486	424	500
		9.61914	432	435	424	470	459	479	457	409	454
		9.64355	418	440	452	448	401	468	478	392	474
		9.66797	425	442	468	500	427	497	487	388	441
		9.69238	448	462	454	400	462	439	461	418	432
		9.7168	400	455	484	448	408	453	476	409	436
		9.74121	460	476	445	473	448	450	413	388	457
		9.76563	410	446	497	448	462	460	467	365	448
		9.79004	423	495	487	437	432	458	429	398	443
		9.81445	443	440	479	441	445	449	426	382	453
		9.83887	462	463	460	434	500	446	453	420	468
		9.86328	446	500	446	455	434	475	412	378	459
		9.8877	474	438	446	418	442	467	428	393	441
		9.91211	455	483	465	449	446	443	446	405	464
		9.93652	473	479	437	438	428	466	438	402	433
		9.96094	459	466	500	423	407	448	417	386	421
		9.98535	483	480	460	428	442	424	444	391	421
		10.0098	469	453	480	474	423	437	411	344	432
		10.0342	458	469	475	456	427	437	411	365	420
		10.0586	468	462	487	424	451	443	418	348	406
		10.083	436	453	470	433	420	445	421	374	399
		10.1074	468	425	499	443	441	402	409	315	432
		10.1318	434	478	447	420	452	435	408	329	397
		10.1562	434	473	487	405	439	447	417	355	409
		10.1807	488	494	489	416	432	470	389	369	413
		10.2051	464	456	434	451	422	412	364	331	439
		10.2295	465	488	461	427	388	435	365	336	423
		10.2539	470	460	481	467	409	442	366	325	408
		10.2783	454	439	440	370	421	448	403	341	397
		10.3027	451	472	475	419	377	380	375	329	373
		10.3271	466	476	499	429	425	415	392	336	402
		10.3516	500	449	486	424	426	433	359	318	388
		10.376	453	450	492	449	412	400	354	334	367
		10.4004	426	446	496	403	396	427	378	316	370
		10.4248	456	448	479	399	422	406	347	287	385
		10.4492	449	439	458	418	400	398	328	312	388
		10.4736	427	417	437	432	410	385	360	325	363
		10.498	452	427	432	412	428	367	368	305	367
		10.5225	468	448	438	378	370	379	376	320	395
		10.5469	446	483	483	392	391	401	312	329	352
		10.5713	453	440	459	381	366	377	352	300	386
		10.5957	424	462	462	422	405	418	348	318	359
		10.6201	477	423	470	415	374	420	320	274	358
		10.6445	448	425	477	386	388	350	305	307	314
		10.669	471	484	426	405	398	377	302	265	364
		10.6934	470	450	424	368	349	347	336	283	361
		10.7178	451	415	478	434	377	358	331	287	301
		10.7422	482	427	436	401	384	363	316	299	340
		10.7666	432	407	421	389	395	365	362	247	317
		10.791	456	441	467	385	374	368	313	268	345
		10.8154	448	433	424	350	380	367	301	271	303
		10.8398	404	449	457	382	336	364	309	225	341
		10.8643	418	413	396	333	400	376	282	262	311
		10.8887	456	447	409	402	386	323	305	257	323
		10.9131	435	436	429	402	345	375	273	229	317
		10.9375	429	399	404	343	368	355	305	246	311
		10.9619	438	446	455	378	318	339	277	200	295
		10.9863	452	420	394	364	352	336	273	265	290
		11.0107	433	418	375	376	349	348	247	273	311
		11.0352	427	407	474	352	365	323	255	236	304
		11.0596	424	426	415	332	344	324	304	228	278
		11.084	419	436	411	384	311	286	261	229	289
		11.1084	429	408	446	362	331	334	261	255	250
		11.1328	440	411	433	351	327	348	279	234	262
		11.1572	416	387	417	354	333	309	245	216	250
		11.1816	437	392	382	354	322	338	265	218	280
		11.206	416	362	403	306	359	292	249	190	242
		11.2305	412	404	418	337	303	296	234	194	275
		11.2549	429	383	409	343	327	299	227	238	269
		11.2793	389	383	379	351	327	345	240	222	257
		11.3037	448	437	405	324	302	302	219	211	247
		11.3281	435	384	416	320	316	254	226	218	237
		11.3525	426	369	384	276	316	293	275	219	271
		11.377	414	358	386	323	271	288	226	209	231
		11.4014	405	376	414	307	325	274	219	210	225
		11.4258	409	363	374	327	297	289	237	196	226
		11.4502	430	392	397	345	288	274	238	206	213
		11.4746	386	408	389	316	269	267	220	194	215
		11.499	415	386	365	320	328	249	239	217	217
		11.5234	355	367	353	294	286	257	219	175	227
		11.5479	384	378	398	290	297	283	236	191	212
		11.5723	417	361	360	320	279	295	213	198	234
		11.5967	420	366	359	275	278	261	223	187	222
		11.6211	369	372	376	300	283	237	205	186	207
		11.6455	423	363	339	284	232	264	233	175	225
		11.6699	347	353	348	279	240	220	219	165	205
		11.6943	353	365	353	287	253	235	173	177	202
		11.7188	363	372	355	268	239	225	216	197	188
		11.7432	343	349	389	284	241	246	203	175	171
		11.7676	389	318	339	276	278	255	181	171	185
		11.792	374	346	360	252	299	237	204	172	206
		11.8164	379	345	333	249	245	253	182	169	205
		11.8408	371	324	336	265	253	244	199	160	184
		11.8652	371	358	351	291	231	207	168	154	181
		11.8896	360	373	379	277	253	227	172	174	162
		11.9141	323	314	335	246	245	236	174	166	198
		11.9385	367	343	343	257	267	228	188	153	178
		11.9629	373	314	314	273	237	236	182	138	197
		11.9873	363	313	311	255	238	209	165	136	200
		12.0117	383	277	329	279	261	214	174	145	168
		12.0361	351	298	329	251	227	222	160	145	181
		12.0605	373	330	298	276	191	216	181	169	174
		12.085	317	315	322	244	222	208	174	146	153
		12.1094	333	316	301	258	243	194	181	144	173
		12.1338	327	282	340	208	219	214	163	150	175
		12.1582	340	309	299	228	233	218	147	127	170
		12.1826	321	278	298	231	201	203	157	122	167
		12.207	329	332	316	227	215	204	162	133	180
		12.2315	354	305	303	200	230	195	166	129	143
		12.2559	350	283	294	251	228	215	165	133	163
		12.2803	330	323	319	250	226	212	156	134	145
		12.3047	343	291	296	207	217	210	132	128	151
		12.3291	353	267	293	229	203	192	141	105	134
		12.3535	337	278	312	225	226	195	128	124	151
		12.3779	319	281	308	228	226	192	167	116	132
		12.4023	310	304	296	219	186	166	130	114	138
		12.4268	324	304	307	222	215	205	129	124	120
		12.4512	335	282	280	233	214	176	124	121	126
		12.4756	325	257	298	217	212	176	124	129	142
		12.5	333	292	297	209	189	169	137	125	143
		12.5244	311	260	282	186	195	191	133	107	146
		12.5488	322	262	270	197	203	191	125	106	129
		12.5732	305	243	240	181	202	154	145	108	127
		12.5977	291	268	254	212	190	165	122	107	137
		12.6221	300	235	279	197	199	178	148	106	155
		12.6465	307	257	256	204	186	171	121	107	124
		12.6709	295	294	285	219	165	154	158	116	120
		12.6953	309	235	266	202	183	170	134	113	128
		12.7197	312	288	254	193	197	166	118	90	99
		12.7441	265	243	248	195	154	169	139	109	99
		12.7685	242	263	253	170	138	156	137	96	118
		12.793	296	253	268	200	187	151	129	97	118
		12.8174	259	247	222	200	193	154	105	95	140
		12.8418	301	242	245	220	173	148	128	107	108
		12.8662	313	249	277	197	171	149	100	112	107
		12.8906	298	240	256	175	195	150	135	80	110
		12.915	282	248	241	203	167	142	119	101	115
		12.9395	275	257	279	165	161	145	115	89	118
		12.9639	271	214	227	189	200	144	109	96	98
		12.9883	295	248	243	177	141	136	120	105	108
		13.0127	288	247	239	163	153	147	101	84	113
		13.0371	283	220	255	173	159	135	109	96	100
		13.0615	297	219	225	174	149	139	89	118	109
		13.0859	273	212	227	168	148	133	108	70	89
		13.1104	284	232	231	184	153	148	100	81	103
		13.1348	271	204	220	161	134	140	104	99	90
		13.1592	294	215	213	156	146	138	116	100	91
		13.1836	240	201	195	156	148	139	106	77	97
		13.208	271	211	212	171	149	146	119	98	93
		13.2324	271	246	247	161	140	120	90	85	97
		13.2568	239	237	215	150	152	133	97	78	76
		13.2812	292	218	172	156	156	133	92	85	87
		13.3057	236	236	216	167	158	108	85	70	87
		13.3301	264	228	222	148	153	140	109	67	107
		13.3545	254	227	196	157	134	119	123	79	94
		13.3789	261	193	225	142	129	120	68	90	86
		13.4033	266	220	211	148	132	117	103	86	93
		13.4277	255	189	208	132	120	112	83	74	89
		13.4521	248	202	190	153	128	126	84	89	84
		13.4766	264	196	204	172	140	122	99	69	82
		13.501	266	213	182	146	141	120	93	82	79
		13.5254	239	206	202	146	109	115	88	71	75
		13.5498	234	200	207	156	134	127	88	87	87
		13.5742	252	187	178	159	123	113	101	77	79
		13.5986	229	175	190	143	132	117	87	75	80
		13.623	245	190	188	160	131	104	78	75	89
		13.6475	250	217	170	130	132	109	83	65	69
		13.6719	255	191	188	129	125	111	78	71	70
		13.6963	216	196	163	147	149	119	74	62	84
		13.7207	255	181	180	137	119	104	76	66	69
		13.7451	238	185	177	135	124	95	83	79	70
		13.7695	236	190	174	116	127	113	75	61	71
		13.794	255	190	183	116	127	102	67	62	78
		13.8184	241	199	180	145	92	99	65	53	63
		13.8428	232	169	180	133	105	101	66	60	75
		13.8672	218	220	174	154	119	82	77	75	81
		13.8916	239	177	178	125	121	126	76	53	63
		13.916	223	181	185	129	122	97	62	55	90
		13.9404	208	185	168	131	111	91	77	63	67
		13.9648	229	175	176	121	107	88	73	55	65
		13.9893	225	157	179	122	111	89	65	55	71
		14.0137	199	158	177	115	106	94	61	54	72
		14.0381	206	195	172	113	107	91	68	48	81
		14.0625	218	182	173	124	115	90	68	44	61
		14.0869	218	171	208	117	87	101	87	55	72
		14.1113	205	187	178	114	94	68	51	65	72
		14.1357	191	177	164	112	110	97	56	62	60
		14.1602	196	174	158	116	99	85	55	57	55
		14.1846	213	160	171	123	94	84	75	43	64
		14.209	234	133	173	137	103	93	64	46	66
		14.2334	226	166	176	94	93	82	63	54	65
		14.2578	216	159	152	104	107	95	66	51	49
		14.2822	199	143	136	121	92	95	41	52	70
		14.3066	202	160	177	123	93	75	56	59	59
		14.331	197	162	150	90	100	92	71	49	42
		14.3555	196	156	150	110	102	86	51	43	51
		14.3799	204	142	155	102	74	86	63	41	59
		14.4043	188	175	145	90	93	75	65	46	48
		14.4287	193	170	142	100	84	69	55	51	47
		14.4531	176	155	176	131	96	90	57	57	56
		14.4775	173	156	142	109	79	80	51	55	49
		14.502	177	134	170	81	105	72	51	43	44
		14.5264	183	157	141	127	98	63	51	41	45
		14.5508	208	145	142	101	101	90	53	42	55
		14.5752	180	142	126	95	80	70	53	60	51
		14.5996	193	148	118	105	75	75	53	43	46
		14.624	183	153	121	89	94	72	69	41	41
		14.6484	180	139	156	107	98	81	56	45	52
		14.6729	178	149	130	101	84	72	57	48	50
		14.6973	206	145	137	84	74	50	58	45	38
		14.7217	176	124	140	85	73	60	59	46	44
		14.7461	188	150	122	88	94	64	50	38	46
		14.7705	169	153	129	75	79	75	52	48	47
		14.7949	169	133	131	92	77	73	56	41	58
		14.8193	171	159	122	94	66	71	53	46	37
		14.8438	187	151	131	91	81	61	34	44	51
		14.8682	152	150	128	89	56	51	55	35	55
		14.8926	162	141	116	77	85	62	49	40	41
		14.917	156	114	116	74	71	65	50	43	43
		14.9414	166	150	135	77	85	64	38	38	43
		14.9658	157	136	138	83	77	66	48	29	38
		14.9902	178	126	128	97	77	61	51	52	34
		15.0146	149	115	124	74	84	66	52	48	56
		15.0391	169	120	103	77	57	77	48	41	55
		15.0635	163	133	107	75	65	51	47	34	41
		15.0879	164	132	137	97	61	86	47	43	30
		15.1123	140	130	118	85	71	56	30	34	41
		15.1367	135	127	121	87	69	79	36	39	42
		15.1611	182	128	117	81	73	67	45	34	32
		15.1855	172	122	109	76	78	57	47	27	34
		15.21	148	118	121	84	68	51	41	27	36
		15.2344	152	132	117	64	69	61	33	36	38
		15.2588	162	133	105	55	68	57	45	35	27
		15.2832	172	96	129	91	72	54	46	36	42
		15.3076	140	109	125	66	73	57	43	28	27
		15.332	149	114	104	76	64	57	39	37	29
		15.3565	143	113	117	60	52	51	40	35	30
		15.3809	152	115	109	76	66	50	39	33	34
		15.4053	150	106	112	63	63	53	35	33	43
		15.4297	168	120	111	55	59	53	37	21	42
		15.4541	147	103	109	64	59	57	36	37	28
		15.4785	160	128	99	72	56	53	28	22	25
		15.5029	124	101	106	62	51	50	32	27	33
		15.5273	121	108	86	66	55	45	36	28	33
		15.5518	145	118	105	71	50	47	47	15	36
		15.5762	125	100	105	61	58	60	34	27	24
		15.6006	131	106	96	68	53	57	27	31	37
		15.625	136	119	83	63	48	50	26	30	21
		15.6494	120	106	87	79	59	51	35	28	28
		15.6738	115	97	113	59	61	45	33	25	31
		15.6982	129	113	107	65	56	35	27	21	28
		15.7227	139	97	81	64	49	43	31	21	29
		15.7471	149	95	96	63	56	40	33	28	33
		15.7715	130	105	103	65	55	40	33	39	27
		15.7959	151	117	94	71	46	40	30	28	29
		15.8203	115	112	81	56	59	51	31	23	25
		15.8447	127	89	102	57	50	32	30	21	37
		15.8691	105	79	97	53	52	43	27	48	34
		15.8935	124	89	91	63	49	41	23	22	29
		15.918	130	95	97	68	43	37	30	29	19
		15.9424	136	102	73	58	57	36	23	29	25
		15.9668	120	79	96	54	36	51	21	27	25
		15.9912	111	86	101	43	52	43	30	30	24
		16.0156	118	87	87	69	47	43	25	24	19
		16.04	120	102	79	65	33	32	27	32	17
		16.0645	121	100	101	48	42	35	28	21	22
		16.0889	130	115	80	42	46	44	31	19	28
		16.1133	110	87	96	52	37	33	22	22	26
		16.1377	114	87	84	45	38	31	31	16	25
		16.1621	129	86	73	44	36	35	26	18	22
		16.1865	140	89	82	43	38	24	31	19	23
		16.2109	113	79	86	59	46	26	20	17	25
		16.2354	90	84	82	47	37	45	23	25	17
		16.2598	119	88	78	42	41	37	26	23	14
		16.2842	120	73	84	44	34	34	23	26	21
		16.3086	114	78	65	33	48	32	28	16	20
		16.333	108	89	90	58	34	30	25	30	13
		16.3574	100	62	78	46	31	37	27	17	18
		16.3818	112	79	78	42	27	23	21	12	21
		16.4062	90	81	60	43	35	46	23	20	24
		16.4307	103	69	72	52	33	40	17	22	12
		16.4551	107	74	70	41	35	30	27	19	10
		16.4795	90	69	79	52	42	34	24	22	24
		16.5039	110	99	57	46	32	34	29	12	12
		16.5283	105	74	63	33	40	31	16	24	25
		16.5527	111	77	80	34	50	27	28	18	16
		16.5771	120	91	56	39	48	28	16	21	26
		16.6016	112	87	56	47	48	29	25	16	21
		16.626	109	74	69	43	29	29	21	17	13
		16.6504	101	82	88	37	36	29	17	13	18
		16.6748	109	75	51	47	36	35	20	11	24
		16.6992	99	78	60	45	42	31	18	19	21
		16.7236	90	69	67	51	41	33	26	12	23
		16.748	106	58	75	48	45	30	16	13	22
		16.7725	102	69	48	43	26	23	21	9	22
		16.7969	108	54	70	35	33	24	16	8	13
		16.8213	72	73	67	30	26	30	20	9	24
		16.8457	102	80	66	39	38	26	24	15	14
		16.8701	101	73	51	39	37	15	26	15	21
		16.8945	100	68	50	26	27	31	16	19	20
		16.9189	90	62	57	37	30	26	18	17	12
		16.9434	89	77	72	32	30	27	10	12	14
		16.9678	83	72	69	47	31	19	19	9	13
		16.9922	84	65	57	41	36	22	21	19	17
		17.0166	95	62	69	55	28	23	18	26	14
		17.041	87	43	59	36	31	25	19	16	22
		17.0654	81	63	61	41	26	23	19	19	23
		17.0898	97	60	41	33	31	29	13	11	9
		17.1143	74	59	47	36	25	25	22	9	16
		17.1387	93	39	51	37	26	14	23	15	22
		17.1631	90	62	58	34	18	17	14	19	8
		17.1875	72	57	59	41	35	23	11	10	17
		17.2119	73	49	69	37	36	20	18	17	12
		17.2363	72	61	36	40	27	25	19	15	17
		17.2607	77	46	51	39	29	20	26	14	17
		17.2852	84	58	53	41	17	21	14	11	12
		17.3096	76	54	49	30	25	27	16	7	11
		17.334	78	64	61	35	25	22	16	11	13
		17.3584	88	48	57	31	17	16	12	14	10
		17.3828	82	60	50	25	26	13	16	15	14
		17.4072	78	51	44	28	22	23	15	10	16
		17.4316	86	55	45	36	24	24	10	9	13
		17.4561	66	51	46	28	24	19	12	7	11
		17.4805	73	34	47	36	25	17	15	6	14
		17.5049	68	43	41	33	21	24	22	16	8
		17.5293	77	60	31	26	24	22	10	14	20
		17.5537	77	54	45	24	24	16	12	10	19
		17.5781	88	49	46	37	19	11	11	15	13
		17.6025	92	49	39	22	28	16	14	12	15
		17.627	86	60	48	29	22	20	22	10	9
		17.6514	75	46	49	36	29	17	13	6	10
		17.6758	58	46	57	16	24	21	13	11	9
		17.7002	72	46	48	29	28	15	16	13	11
		17.7246	63	41	51	27	21	16	10	6	18
		17.749	49	52	62	33	16	13	20	11	16
		17.7734	71	40	37	24	24	16	14	11	13
		17.7979	77	52	51	36	22	23	19	4	15
		17.8223	77	49	41	31	26	18	19	3	9
		17.8467	65	52	34	28	29	22	13	10	13
		17.8711	71	37	26	28	24	14	8	6	8
		17.8955	71	43	44	27	19	22	5	6	16
		17.9199	63	37	45	20	22	20	4	9	4
		17.9443	54	42	51	24	23	20	11	7	7
		17.9688	81	52	42	27	24	11	8	13	6
		17.9932	62	42	47	36	11	17	10	4	10
		18.0176	70	38	29	27	27	18	10	7	9
		18.042	49	52	41	22	22	12	11	4	12
		18.0664	65	46	28	23	24	12	14	6	10
		18.0908	56	37	39	26	22	20	15	15	9
		18.1152	49	49	32	28	22	12	9	9	8
		18.1396	60	33	33	26	18	24	10	12	16
		18.1641	60	45	43	22	9	18	7	10	17
		18.1885	50	35	45	28	15	13	6	10	14
		18.2129	73	44	37	24	23	14	13	10	12
		18.2373	72	48	27	19	23	9	9	11	8
		18.2617	57	38	36	28	23	16	11	9	11
		18.2861	69	38	33	18	14	11	10	5	10
		18.3105	53	32	37	28	17	21	9	11	10
		18.335	57	45	32	20	21	16	12	6	11
		18.3594	50	26	43	25	15	15	5	10	7
		18.3838	55	32	32	22	16	13	9	10	8
		18.4082	62	38	38	20	24	12	19	4	10
		18.4326	58	29	47	21	15	18	11	7	6
		18.457	67	28	34	28	13	3	7	7	6
		18.4814	59	34	30	23	13	19	10	10	9
		18.5059	53	45	33	20	20	12	12	5	6
		18.5303	55	42	41	17	12	20	9	8	6
		18.5547	59	43	35	17	13	11	9	7	7
		18.5791	49	44	33	15	17	12	7	15	12
		18.6035	49	34	40	13	17	13	16	7	8
		18.6279	58	35	33	19	18	12	10	5	5
		18.6523	51	36	36	18	16	14	14	6	9
		18.6768	55	29	26	27	14	10	5	12	8
		18.7012	65	18	27	11	18	14	6	8	7
		18.7256	55	30	21	17	19	10	6	9	14
		18.75	47	33	31	13	22	10	7	7	6
		18.7744	54	38	34	22	13	10	9	4	7
		18.7988	57	36	26	21	14	7	7	9	10
		18.8232	51	31	23	13	28	11	7	6	8
		18.8477	44	37	30	19	15	17	7	11	9
		18.8721	43	36	29	17	13	7	13	7	6
		18.8965	52	37	37	19	13	12	2	5	9
		18.9209	46	37	29	17	17	12	12	1	6
		18.9453	44	42	31	16	14	16	10	2	7
		18.9697	36	31	30	14	13	8	7	5	6
		18.9941	52	26	22	29	14	9	14	4	6
		19.0186	54	34	24	16	16	7	6	7	9
		19.043	41	26	31	7	12	8	5	7	2
		19.0674	54	27	29	12	17	8	11	8	6
		19.0918	44	26	26	14	13	8	7	3	4
		19.1162	40	27	27	13	14	10	5	7	8
		19.1406	46	21	22	15	14	9	9	6	4
		19.165	40	29	18	4	8	5	11	7	4
		19.1895	47	21	37	16	18	14	5	9	8
		19.2139	45	35	37	19	11	8	6	7	6
		19.2383	37	33	22	23	9	8	4	5	6
		19.2627	40	30	27	14	17	7	10	11	5
		19.2871	42	37	26	16	5	10	5	6	3
		19.3115	47	25	27	14	10	5	8	5	5
		19.3359	38	34	25	23	9	9	8	4	3
		19.3604	36	41	20	19	16	8	4	6	3
		19.3848	35	25	25	17	22	8	6	8	5
		19.4092	43	25	21	12	21	10	6	2	6
		19.4336	36	21	27	13	13	9	7	3	8
		19.458	58	22	20	15	7	8	3	2	5
		19.4824	53	29	29	11	10	6	8	9	6
		19.5068	40	28	27	17	7	11	7	4	3
		19.5312	36	22	23	17	15	8	3	6	11
		19.5557	38	14	25	12	11	8	7	6	4
		19.5801	39	27	20	12	9	7	4	10	3
		19.6045	41	19	31	7	14	6	9	3	9
		19.6289	32	26	17	13	5	9	2	7	8
		19.6533	39	22	23	23	4	4	8	4	5
		19.6777	37	18	13	9	13	6	3	3	5
		19.7021	37	22	21	15	17	9	4	2	4
		19.7266	30	24	16	16	10	13	2	8	6
		19.751	40	27	25	7	9	7	8	5	2
		19.7754	38	21	22	18	8	5	12	4	6
		19.7998	28	26	25	11	9	9	6	2	4
		19.8242	48	27	24	11	8	4	4	5	3
		19.8486	51	25	25	15	5	13	2	4	9
		19.873	35	31	24	15	15	8	4	5	2
		19.8975	38	24	19	16	7	11	6	4	3
		19.9219	35	20	17	19	12	6	6	3	8
		19.9463	33	24	17	14	10	3	6	3	5
		19.9707	27	28	23	12	6	8	9	5	5
		19.9951	35	25	27	14	12	10	3	3	11
		20.0195	34	20	13	8	9	7	9	4	4
		20.0439	31	24	21	13	7	7	3	3	2
		20.0684	33	19	16	9	16	7	7	4	7
		20.0928	40	21	20	13	9	9	8	2	6
		20.1172	37	20	18	14	10	10	7	8	3
		20.1416	31	20	14	11	8	15	7	4	4
		20.166	41	19	27	9	9	11	4	1	2
		20.1904	24	22	19	9	7	5	2	4	1
		20.2148	31	23	21	13	16	7	0	6	3
		20.2393	24	21	19	5	7	5	7	4	3
		20.2637	44	16	20	14	9	9	5	5	4
		20.2881	34	18	14	8	9	2	4	1	1
		20.3125	22	25	17	6	9	4	4	5	5
		20.3369	38	17	29	11	7	7	4	4	7
		20.3613	37	32	19	8	5	3	7	5	3
		20.3857	34	21	13	9	5	10	4	1	9
		20.4102	26	24	13	9	11	9	3	2	2
		20.4346	22	18	22	11	7	15	6	2	4
		20.459	37	21	16	9	11	10	5	4	3
		20.4834	39	21	14	5	8	9	7	6	7
		20.5078	38	16	13	7	7	8	3	1	4
		20.5322	23	13	16	10	9	4	4	1	7
		20.5566	36	30	13	14	8	3	5	2	6
		20.5811	30	15	21	4	12	4	2	6	3
		20.6055	28	15	10	10	9	7	2	8	0
		20.6299	29	14	10	10	10	9	3	0	5
		20.6543	38	15	17	6	4	7	5	6	1
		20.6787	29	22	17	11	6	10	3	1	5
		20.7031	27	7	8	8	13	6	3	2	4
		20.7275	20	10	16	11	6	6	1	5	2
		20.752	35	12	15	16	5	3	5	2	4
		20.7764	20	18	12	11	6	3	5	1	8
		20.8008	28	16	19	6	9	8	1	6	1
		20.8252	21	12	13	13	4	6	4	0	7
		20.8496	32	15	18	10	6	2	3	6	3
		20.874	33	11	19	17	5	1	2	5	2
		20.8984	39	15	13	13	7	3	2	2	2
		20.9229	32	15	10	12	8	8	2	0	8
		20.9473	19	15	15	4	13	4	8	2	4
		20.9717	24	12	18	2	3	9	2	4	5
		20.9961	33	14	5	8	5	5	4	6	1
		21.0205	22	22	13	11	4	8	5	4	6
		21.0449	18	12	9	6	7	9	4	3	3
		21.0693	29	17	14	7	12	6	1	3	3
		21.0938	24	10	13	9	7	6	2	0	4
		21.1182	21	7	12	7	7	6	3	3	1
		21.1426	26	16	13	8	3	12	0	5	4
		21.167	19	16	10	6	5	6	1	2	3
		21.1914	22	12	6	3	9	7	1	1	2
		21.2158	25	15	12	8	13	4	3	3	4
		21.2402	23	17	13	8	6	8	2	2	1
		21.2646	26	9	17	3	3	2	3	3	1
		21.2891	21	13	6	5	5	3	1	3	2
		21.3135	27	13	13	7	7	5	1	2	2
		21.3379	19	13	17	6	9	1	3	2	5
		21.3623	16	20	10	4	4	5	2	1	2
		21.3867	22	5	11	4	7	3	5	2	8
		21.4111	25	12	8	10	7	6	5	5	6
		21.4355	21	10	13	6	6	8	0	2	6
		21.46	30	17	14	10	5	3	5	2	2
		21.4844	24	7	8	7	5	8	2	3	3
		21.5088	23	12	4	5	3	4	1	4	4
		21.5332	17	11	14	10	2	5	3	0	2
		21.5576	20	14	13	7	4	3	3	2	4
		21.582	25	13	13	8	8	2	3	6	1
		21.6064	26	13	9	6	6	4	3	5	6
		21.6309	17	16	15	3	8	4	3	3	4
		21.6553	27	14	11	7	5	3	2	3	1
		21.6797	25	13	7	7	7	9	3	1	6
		21.7041	27	11	8	7	8	6	5	1	1
		21.7285	18	24	8	3	3	6	2	6	1
		21.7529	13	13	12	5	8	6	5	1	1
		21.7773	12	12	12	4	5	5	1	0	5
		21.8018	21	10	12	5	3	4	1	2	2
		21.8262	35	11	12	1	3	5	7	2	6
		21.8506	24	9	13	1	6	3	4	3	2
		21.875	19	13	9	5	3	4	4	0	2
		21.8994	23	17	18	2	11	2	8	2	3
		21.9238	21	9	10	9	6	3	4	2	3
		21.9482	22	13	15	7	9	1	1	5	4
		21.9727	13	12	11	8	4	10	0	4	2
		21.9971	29	8	10	6	1	5	3	4	3
		22.0215	18	12	9	3	7	6	2	3	2
		22.0459	21	10	9	9	4	9	5	5	4
		22.0703	15	14	14	8	6	4	0	2	5
		22.0947	16	24	10	5	6	2	0	6	2
		22.1191	19	11	10	7	4	5	2	4	1
		22.1436	12	7	9	6	3	4	0	2	3
		22.168	23	12	12	7	2	4	4	3	3
		22.1924	21	9	7	2	4	7	2	6	6
		22.2168	17	12	9	5	1	4	0	5	3
		22.2412	13	10	9	7	6	4	3	4	2
		22.2656	13	15	9	5	2	5	4	4	3
		22.29	18	9	9	7	7	6	3	2	1
		22.3145	20	14	8	6	3	2	0	1	0
		22.3389	19	9	16	4	2	3	3	1	7
		22.3633	11	8	14	9	4	4	3	0	5
		22.3877	18	16	6	9	5	1	1	3	3
		22.4121	17	14	4	4	6	5	1	5	3
		22.4365	19	9	9	5	2	6	1	4	2
		22.4609	15	9	8	4	2	2	3	2	1
		22.4854	22	8	15	5	6	1	5	1	0
		22.5098	13	11	10	4	1	5	2	7	3
		22.5342	15	11	12	3	3	3	2	5	0
		22.5586	14	11	5	8	5	4	5	1	1
		22.583	14	11	5	7	3	4	4	2	4
		22.6074	14	10	11	2	3	7	3	1	3
		22.6318	15	11	14	6	3	4	1	5	5
		22.6562	17	10	5	3	5	7	5	3	4
		22.6807	19	3	6	4	4	2	3	0	3
		22.7051	12	18	11	5	3	4	2	2	4
		22.7295	18	5	10	2	2	5	2	1	2
		22.7539	17	7	8	6	4	3	3	4	5
		22.7783	22	13	4	8	3	2	2	3	2
		22.8027	18	12	3	4	6	1	1	1	3
		22.8271	12	8	10	9	8	1	4	3	4
		22.8516	17	11	11	4	5	2	2	0	5
		22.876	25	9	7	6	7	2	0	0	1
		22.9004	8	6	9	2	5	6	1	1	3
		22.9248	16	14	5	4	4	5	2	1	0
		22.9492	16	10	7	7	4	0	6	2	5
		22.9736	18	5	2	2	2	4	3	3	1
		22.998	16	11	9	4	3	4	2	1	1
		23.0225	10	11	9	7	4	3	3	2	3
		23.0469	15	5	9	2	7	7	3	1	4
		23.0713	16	6	2	3	2	5	3	2	1
		23.0957	11	11	9	3	6	5	0	3	4
		23.1201	15	9	4	5	6	1	4	3	3
		23.1445	10	8	13	8	4	2	3	2	1
		23.1689	18	9	8	2	8	3	2	1	4
		23.1934	11	5	11	4	4	3	0	3	2
		23.2178	13	11	6	6	1	1	0	1	3
		23.2422	15	11	7	3	2	4	1	1	5
		23.2666	16	7	7	6	5	1	3	3	5
		23.291	11	6	4	2	4	2	5	3	3
		23.3154	15	12	1	2	3	3	1	3	2
		23.3398	19	5	8	1	2	6	0	0	4
		23.3643	13	9	5	1	5	5	5	6	1
		23.3887	18	9	7	2	3	2	4	3	1
		23.4131	10	8	8	3	4	3	2	3	1
		23.4375	13	8	5	2	5	5	0	4	3
		23.4619	13	9	10	5	1	3	3	1	1
		23.4863	9	12	2	4	4	2	1	1	1
		23.5107	14	11	4	5	4	1	2	1	3
		23.5352	8	6	4	6	6	1	1	3	3
		23.5596	11	15	3	2	3	3	3	3	3
		23.584	11	3	8	2	2	2	4	1	1
		23.6084	16	13	4	6	6	2	1	2	0
		23.6328	16	5	5	4	4	6	4	0	1
		23.6572	9	8	8	6	6	2	2	1	4
		23.6816	10	3	7	2	1	5	1	1	0
		23.7061	18	3	5	2	5	6	0	1	6
		23.7305	12	8	9	4	1	6	3	0	3
		23.7549	13	10	10	2	2	4	4	1	3
		23.7793	7	4	6	2	7	2	1	3	6
		23.8037	13	4	2	3	4	4	2	1	2
		23.8281	12	8	5	7	5	4	0	4	2
		23.8525	11	6	5	0	3	6	3	3	2
		23.877	9	4	6	4	2	5	3	3	4
		23.9014	9	7	10	3	3	0	0	2	2
		23.9258	11	8	7	4	2	1	4	1	1
		23.9502	11	3	7	5	2	2	3	3	1
		23.9746	16	10	5	5	4	2	1	0	3
		23.999	10	4	7	2	2	4	4	1	1
		24.0234	14	7	4	4	4	2	1	0	3
		24.0479	21	4	9	1	9	7	3	1	0
		24.0723	13	7	4	3	2	2	2	3	0
		24.0967	12	10	6	8	2	2	4	1	2
		24.1211	8	6	1	2	4	4	1	1	1
		24.1455	17	9	3	3	3	2	0	2	2
		24.1699	10	11	9	0	2	2	1	3	3
		24.1943	11	6	3	2	2	2	1	2	3
		24.2188	11	4	6	5	4	3	1	3	1
		24.2432	13	5	6	1	3	4	0	0	3
		24.2676	12	5	8	4	2	2	1	2	1
		24.292	16	3	5	3	4	6	3	3	2
		24.3164	11	3	5	3	4	1	2	2	0
		24.3408	12	6	8	8	0	5	3	2	3
		24.3652	10	6	6	3	2	1	3	2	3
		24.3896	10	6	6	5	1	5	0	5	2
		24.4141	12	6	4	5	3	6	2	2	4
		24.4385	10	8	10	2	5	3	2	2	2
		24.4629	10	7	6	5	6	2	1	2	2
		24.4873	11	6	7	7	2	1	2	4	0
		24.5117	9	5	3	4	1	1	1	2	0
		24.5361	9	11	4	6	2	1	2	2	1
		24.5605	11	6	6	6	4	2	0	2	1
		24.585	14	8	4	5	8	5	1	0	1
		24.6094	2	8	4	6	5	3	2	3	1
		24.6338	9	6	2	1	0	4	1	3	1
		24.6582	4	10	8	6	1	1	2	1	1
		24.6826	15	5	6	0	3	0	1	1	2
		24.707	12	4	1	2	2	3	5	0	2
		24.7314	8	3	5	3	2	2	2	0	1
		24.7559	6	4	5	5	0	5	5	1	0
		24.7803	10	6	5	3	6	3	1	2	1
		24.8047	6	5	7	4	7	0	1	1	2
		24.8291	8	7	7	2	3	4	2	2	0
		24.8535	9	1	5	2	1	1	3	3	5
		24.8779	7	3	6	2	3	2	3	1	0
		24.9023	5	9	3	4	6	0	1	1	2
		24.9268	8	6	5	3	4	4	1	1	2
		24.9512	7	6	4	1	0	5	1	4	0
		24.9756	12	8	1	4	3	3	2	3	1
		25	9	10	0	3	7	3	1	3	3
		25.0244	7	5	6	3	2	1	2	2	0
		25.0488	9	8	3	1	3	1	3	2	1
		25.0732	8	6	5	2	3	2	3	0	1
		25.0977	7	4	4	1	7	3	2	0	0
		25.1221	9	2	3	4	7	2	2	1	0
		25.1465	6	2	2	0	4	2	0	0	1
		25.1709	8	3	5	2	0	3	2	1	0
		25.1953	4	5	6	1	3	0	3	1	3
		25.2197	7	6	3	7	0	4	2	0	1
		25.2441	9	5	8	2	2	3	1	3	4
		25.2686	6	3	4	5	4	0	3	0	1
		25.293	3	12	11	5	3	4	1	2	2
		25.3174	9	2	4	2	1	4	3	2	1
		25.3418	10	5	5	5	3	3	2	1	1
		25.3662	9	1	8	4	5	3	0	1	4
		25.3906	10	6	7	3	0	2	1	1	1
		25.415	13	3	8	1	2	0	1	2	3
		25.4395	8	9	7	2	3	4	3	2	1
		25.4639	9	7	6	6	2	1	2	1	3
		25.4883	10	5	3	3	1	2	2	2	1
		25.5127	9	0	2	4	2	0	3	1	4
		25.5371	3	5	5	6	0	1	3	0	4
		25.5615	11	7	9	2	4	4	4	0	2
		25.5859	14	5	3	8	3	1	2	1	1
		25.6104	10	4	5	2	0	2	1	1	1
		25.6348	11	6	3	2	3	4	1	1	3
		25.6592	7	4	6	1	0	0	3	4	3
		25.6836	5	6	5	3	2	2	2	1	2
		25.708	3	3	3	3	1	3	1	3	2
		25.7324	4	3	7	1	3	3	1	1	0
		25.7568	8	3	5	1	3	3	2	1	0
		25.7812	13	2	1	2	2	2	2	0	1
		25.8057	1	4	1	3	4	2	1	3	3
		25.8301	12	2	8	0	2	0	5	1	1
		25.8545	6	4	3	1	0	2	2	0	3
		25.8789	8	1	5	1	2	1	1	0	1
		25.9033	9	7	4	2	2	5	2	0	1
		25.9277	7	2	3	0	0	3	1	0	3
		25.9521	6	4	6	3	3	2	4	1	2
		25.9766	15	2	5	7	1	2	0	2	1
		26.001	8	3	5	0	3	3	2	0	1
		26.0254	6	5	5	5	2	2	1	1	0
		26.0498	6	5	4	2	2	2	2	1	1
		26.0742	5	3	5	4	4	3	0	1	3
		26.0986	5	8	2	2	2	2	1	2	1
		26.123	11	5	3	1	3	1	2	2	2
		26.1475	2	3	4	3	0	6	3	1	1
		26.1719	9	1	3	4	5	2	3	1	3
		26.1963	11	3	0	4	2	1	0	1	1
		26.2207	2	4	3	1	2	2	0	1	2
		26.2451	6	2	5	4	4	1	3	0	1
		26.2695	4	3	1	3	1	2	1	2	3
		26.2939	5	6	3	1	3	3	3	1	2
		26.3184	3	4	3	5	5	2	1	1	2
		26.3428	6	3	1	4	4	3	3	4	0
		26.3672	5	3	6	1	6	1	2	1	2
		26.3916	3	5	7	1	5	5	2	1	2
		26.416	7	5	0	4	1	1	1	2	1
		26.4404	7	5	3	2	1	1	1	0	1
		26.4648	5	6	7	1	3	2	2	1	1
		26.4893	12	6	1	2	3	3	2	2	5
		26.5137	4	1	5	3	1	4	1	2	8
		26.5381	5	4	5	5	0	2	1	2	5
		26.5625	10	2	3	6	0	3	3	1	3
		26.5869	9	6	4	2	1	2	3	0	1
		26.6113	6	10	3	0	2	0	1	4	2
		26.6357	5	6	1	5	1	0	0	1	0
		26.6602	6	5	3	1	1	2	3	0	2
		26.6846	3	1	2	2	0	2	4	1	3
		26.709	7	4	4	3	2	0	1	0	0
		26.7334	8	4	1	4	3	2	3	2	3
		26.7578	3	5	4	2	2	0	2	0	1
		26.7822	6	2	6	2	2	1	1	1	2
		26.8066	8	5	3	5	3	2	0	0	2
		26.8311	3	2	1	5	3	1	1	1	2
		26.8555	1	7	5	2	4	1	0	3	1
		26.8799	10	4	4	1	0	1	1	1	3
		26.9043	4	6	3	0	0	3	3	0	4
		26.9287	8	1	8	1	2	3	0	1	0
		26.9531	4	4	4	2	0	1	1	1	0
		26.9775	8	4	1	3	1	2	2	2	4
		27.002	2	4	2	0	1	3	1	0	1
		27.0264	5	1	10	2	2	2	2	0	1
		27.0508	10	2	4	1	2	2	1	3	0
		27.0752	7	8	2	0	3	5	0	0	2
		27.0996	1	12	6	4	4	3	2	2	3
		27.124	11	2	1	3	2	2	0	0	4
		27.1484	6	4	3	1	3	1	2	1	3
		27.1729	11	2	4	3	5	4	3	0	3
		27.1973	12	3	4	3	1	2	2	1	1
		27.2217	4	7	4	4	3	1	2	2	0
		27.2461	4	2	2	0	3	0	4	4	0
		27.2705	6	0	5	3	2	1	1	1	4
		27.2949	4	5	3	0	1	3	2	0	2
		27.3193	7	5	4	3	1	3	1	0	0
		27.3438	8	5	7	2	2	1	2	1	1
		27.3682	5	2	2	2	4	1	5	0	0
		27.3926	3	5	1	0	3	1	2	3	0
		27.417	1	2	4	2	2	2	0	0	1
		27.4414	7	4	7	1	2	1	4	1	2
		27.4658	7	1	1	3	1	1	0	1	0
		27.4902	6	6	6	2	0	0	2	1	0
		27.5146	4	1	3	4	1	2	0	1	1
		27.5391	3	1	2	3	4	4	3	1	1
		27.5635	4	6	3	1	0	2	1	1	1
		27.5879	2	1	5	5	4	0	2	5	1
		27.6123	4	2	2	1	0	3	0	1	1
		27.6367	2	5	1	2	4	1	1	1	0
		27.6611	5	4	5	1	2	3	1	5	1
		27.6855	2	3	3	4	1	1	0	0	2
		27.71	3	3	3	3	3	2	3	2	1
		27.7344	3	5	4	2	2	1	2	2	3
		27.7588	9	0	3	0	4	0	2	0	1
		27.7832	4	2	6	3	3	1	1	1	3
		27.8076	9	1	2	4	0	2	0	1	1
		27.832	6	2	6	3	0	2	2	2	3
		27.8564	3	1	3	6	4	2	1	0	2
		27.8809	5	5	3	2	0	2	1	1	1
		27.9053	7	3	1	0	1	2	1	1	0
		27.9297	11	1	2	2	2	1	2	2	1
		27.9541	7	4	5	1	2	1	6	1	3
		27.9785	9	1	2	2	0	0	0	0	3
		28.0029	7	5	5	4	2	1	1	1	4
		28.0273	3	4	4	1	4	3	3	0	2
		28.0518	7	2	2	2	0	6	4	0	0
		28.0762	5	3	3	0	0	1	1	1	1
		28.1006	5	2	1	1	3	1	2	2	3
		28.125	4	2	4	1	3	3	1	0	2
		28.1494	6	4	3	4	2	3	0	0	1
		28.1738	6	0	4	4	4	1	0	0	3
		28.1982	6	8	2	2	4	2	1	1	3
		28.2227	7	4	3	1	2	1	1	0	2
		28.2471	3	2	0	0	1	1	2	2	0
		28.2715	7	5	4	5	2	2	2	1	0
		28.2959	5	4	1	4	0	0	0	1	1
		28.3203	3	3	2	5	1	1	1	1	1
		28.3447	3	5	5	1	2	1	1	0	1
		28.3691	5	1	1	2	2	1	1	1	2
		28.3936	2	1	3	6	2	3	0	1	0
		28.418	5	2	5	5	0	2	1	2	2
		28.4424	1	3	6	3	0	1	2	1	2
		28.4668	1	3	7	1	4	0	1	2	2
		28.4912	5	4	3	4	1	0	2	0	0
		28.5156	3	2	4	0	8	3	2	2	0
		28.54	1	3	4	2	1	1	0	2	2
		28.5645	6	4	2	1	2	3	2	2	2
		28.5889	4	3	1	1	2	0	1	2	1
		28.6133	1	3	1	0	1	1	1	0	2
		28.6377	6	3	4	4	1	2	1	0	0
		28.6621	3	4	2	2	1	2	1	0	2
		28.6865	3	3	4	2	0	1	2	3	0
		28.7109	11	1	5	4	3	0	1	1	1
		28.7354	3	3	2	2	3	1	0	0	2
		28.7598	6	1	7	0	0	0	2	3	2
		28.7842	7	3	3	1	5	0	1	1	2
		28.8086	3	2	4	1	3	2	6	0	0
		28.833	2	1	1	1	3	1	0	0	2
		28.8574	3	2	5	2	3	1	0	1	2
		28.8818	2	4	3	2	1	1	2	2	0
		28.9062	3	1	3	1	2	2	1	0	0
		28.9307	6	6	4	1	1	2	1	1	0
		28.9551	1	2	1	1	0	1	1	0	0
		28.9795	5	1	2	1	3	4	1	0	3
		29.0039	3	2	1	0	2	2	0	2	1
		29.0283	2	3	3	4	1	2	0	0	1
		29.0527	4	4	4	3	2	2	1	2	1
		29.0771	5	1	7	3	2	2	1	1	1
		29.1016	7	1	1	1	1	1	1	0	2
		29.126	9	1	1	3	4	1	0	0	1
		29.1504	6	4	3	2	1	3	1	1	3
		29.1748	6	3	0	1	3	0	0	1	0
		29.1992	2	2	4	3	0	2	1	0	2
		29.2236	5	1	2	4	0	1	2	0	1
		29.248	6	1	3	3	0	1	2	0	0
		29.2725	1	2	2	2	1	0	1	0	4
		29.2969	5	4	4	3	0	2	3	0	1
		29.3213	2	4	1	4	1	1	0	0	2
		29.3457	4	3	2	3	2	1	1	0	1
		29.3701	3	1	2	0	3	2	2	1	1
		29.3945	5	2	4	1	1	0	1	1	0
		29.4189	3	1	2	5	1	1	1	2	2
		29.4434	3	1	1	0	0	1	0	0	1
		29.4678	4	3	3	3	2	3	1	1	0
		29.4922	6	1	3	2	2	0	2	0	2
		29.5166	5	3	4	4	1	2	0	0	1
		29.541	4	0	2	5	0	2	1	0	0
		29.5654	2	2	4	0	0	0	0	1	3
		29.5898	4	4	4	2	1	1	1	1	3
		29.6143	4	4	4	2	0	2	1	0	1
		29.6387	3	6	1	1	1	3	1	0	2
		29.6631	3	4	0	1	4	0	1	1	2
		29.6875	2	2	2	2	4	3	1	4	2
		29.7119	2	1	1	1	1	0	1	1	1
		29.7363	4	4	2	2	0	0	0	0	3
		29.7607	4	4	2	2	3	3	3	2	0
		29.7852	3	3	2	3	2	1	1	0	1
		29.8096	7	3	1	1	0	2	2	1	0
		29.834	5	1	2	0	0	2	0	2	1
		29.8584	6	2	4	1	2	3	3	0	3
		29.8828	4	8	1	4	0	2	1	1	0
		29.9072	1	1	3	1	2	2	4	1	1
		29.9316	6	2	2	1	2	0	1	1	1
		29.9561	5	0	3	1	1	1	0	1	1
		29.9805	1	2	0	2	0	0	2	2	0
		30.0049	4	2	4	2	2	2	2	2	1
		30.0293	4	3	2	0	2	1	0	2	3
		30.0537	2	4	3	1	0	1	1	1	1
		30.0781	10	3	4	2	0	1	1	1	2
		30.1025	6	3	2	0	1	0	0	0	1
		30.127	3	2	5	3	1	1	2	1	1
		30.1514	2	4	4	1	2	1	1	1	3
		30.1758	2	2	2	0	1	0	1	1	1
		30.2002	5	3	1	1	0	1	3	1	1
		30.2246	2	4	3	1	1	1	0	2	1
		30.249	4	3	0	2	1	1	1	1	2
		30.2734	3	3	2	1	3	3	1	0	2
		30.2979	1	5	1	2	1	1	1	1	1
		30.3223	3	5	2	2	1	0	0	1	1
		30.3467	6	3	1	3	0	5	1	1	2
		30.3711	3	3	4	1	3	1	2	5	1
		30.3955	6	1	0	7	1	2	0	2	3
		30.4199	6	4	2	0	3	1	5	1	1
		30.4443	1	4	0	1	1	0	4	0	2
		30.4688	4	4	3	1	0	1	2	4	2
		30.4932	6	4	2	3	0	2	1	2	0
		30.5176	2	4	1	1	3	2	1	1	0
		30.542	6	1	1	2	2	0	1	2	2
		30.5664	1	4	1	2	2	0	1	1	1
		30.5908	1	4	0	0	1	2	1	0	0
		30.6152	2	2	3	3	3	2	2	1	2
		30.6396	9	2	2	3	1	2	2	1	0
		30.6641	2	4	4	2	2	1	0	0	1
		30.6885	5	0	2	0	1	0	2	0	4
		30.7129	2	0	1	1	0	2	0	0	0
		30.7373	4	3	1	0	1	2	1	0	0
		30.7617	6	1	3	1	1	3	1	0	0
		30.7861	8	2	2	0	2	0	1	0	2
		30.8105	4	4	4	3	0	2	4	2	3
		30.835	2	3	2	1	1	1	2	2	3
		30.8594	4	2	1	1	2	1	2	2	0
		30.8838	2	3	2	2	2	0	2	1	1
		30.9082	4	3	3	2	0	2	0	1	2
		30.9326	2	4	1	0	3	2	0	3	0
		30.957	5	0	1	0	2	2	1	0	0
		30.9814	3	5	2	2	2	3	4	2	0
		31.0059	6	2	4	1	0	2	2	1	1
		31.0303	4	1	4	3	2	1	0	1	1
		31.0547	1	4	2	1	0	1	1	2	1
		31.0791	1	0	1	2	4	0	0	0	2
		31.1035	4	2	4	0	2	1	2	0	1
		31.1279	2	0	2	4	3	1	2	3	0
		31.1523	6	2	3	0	2	1	2	0	2
		31.1768	1	1	1	1	0	2	1	1	0
		31.2012	1	3	3	3	1	2	1	1	2
		31.2256	1	3	4	2	1	0	2	0	0
		31.25	4	4	2	0	1	3	1	2	1
		31.2744	2	2	2	1	1	4	3	0	1
		31.2988	3	2	1	1	2	1	1	1	1
		31.3232	8	2	1	2	1	4	1	2	1
		31.3477	3	4	1	0	1	1	1	2	0
		31.3721	3	4	2	0	0	2	2	0	1
		31.3965	3	2	2	0	2	0	0	0	1
		31.4209	2	0	1	1	5	0	0	1	0
		31.4453	2	4	3	2	4	2	0	2	2
		31.4697	1	2	3	3	2	2	0	0	1
		31.4941	1	0	2	2	1	6	0	0	0
		31.5186	3	1	2	1	2	1	1	1	2
		31.543	5	3	1	1	0	1	2	0	1
		31.5674	5	1	4	0	1	2	2	1	2
		31.5918	4	1	1	1	1	1	1	1	0
		31.6162	4	1	1	1	1	0	0	3	0
		31.6406	2	2	3	2	0	1	0	0	3
		31.665	2	3	1	1	1	2	2	1	1
		31.6895	2	2	3	2	1	1	0	2	1
		31.7139	2	1	1	2	2	0	2	1	1
		31.7383	7	4	1	1	4	0	1	1	1
		31.7627	2	2	2	5	3	2	2	0	0
		31.7871	2	1	2	1	0	1	1	1	1
		31.8115	3	2	2	2	2	0	0	1	1
		31.8359	3	0	0	6	1	2	1	0	1
		31.8604	2	2	1	2	1	2	1	0	1
		31.8848	4	0	1	3	1	2	1	1	1
		31.9092	3	2	3	5	0	6	2	0	3
		31.9336	3	3	4	1	0	2	0	1	1
		31.958	2	2	0	1	2	1	1	2	2
		31.9824	4	5	1	4	4	2	0	2	1
		32.0068	3	4	5	6	2	2	1	0	1
		32.0312	2	0	1	4	0	3	1	0	0
		32.0557	2	3	7	2	3	1	0	4	0
		32.0801	4	3	2	0	2	3	1	1	1
		32.1045	5	2	0	7	1	2	3	1	4
		32.1289	3	7	1	4	4	0	1	0	0
		32.1533	5	0	1	1	0	1	3	1	2
		32.1777	7	2	3	2	2	1	0	0	1
		32.2022	3	1	0	0	6	2	1	3	1
		32.2266	2	3	1	0	4	1	2	1	0
		32.251	3	1	3	2	0	1	3	1	2
		32.2754	1	4	3	4	1	1	0	0	1
		32.2998	2	7	1	0	2	3	1	1	3
		32.3242	5	5	3	0	2	2	2	2	3
		32.3486	4	3	0	0	0	2	0	0	3
		32.373	4	1	2	1	0	0	2	0	0
		32.3975	1	2	1	0	0	3	0	1	1
		32.4219	5	1	1	2	2	0	4	1	0
		32.4463	4	2	1	5	6	0	2	1	2
		32.4707	2	0	1	1	3	1	2	1	2
		32.4951	5	1	3	5	1	0	1	1	0
		32.5195	2	0	1	3	3	1	0	0	3
		32.544	3	3	0	1	5	1	1	1	0
		32.5684	0	4	3	1	0	2	0	0	2
		32.5928	1	2	0	0	2	0	1	0	0
		32.6172	5	1	1	6	2	3	2	1	1
		32.6416	0	3	2	1	3	1	0	3	0
		32.666	1	3	2	1	2	2	0	1	2
		32.6904	3	0	3	0	0	2	1	0	1
		32.7148	0	4	2	0	1	0	2	0	4
		32.7393	3	3	2	1	0	1	0	1	0
		32.7637	1	1	1	1	1	0	1	0	0
		32.7881	2	1	0	2	1	2	1	2	1
		32.8125	4	2	2	5	2	0	1	2	2
		32.8369	1	3	4	1	0	2	1	0	1
		32.8613	6	2	2	2	2	1	1	1	2
		32.8857	5	6	2	2	1	0	3	2	2
		32.9102	3	3	3	0	1	0	1	1	2
		32.9346	4	5	2	2	0	2	0	1	1
		32.959	2	4	5	4	1	2	0	3	2
		32.9834	4	5	4	2	0	0	3	0	2
		33.0078	1	2	0	0	4	1	0	1	1
		33.0322	6	1	4	2	2	1	1	0	2
		33.0566	3	4	1	0	0	1	1	1	0
		33.081	2	5	1	0	2	0	1	0	0
		33.1055	4	3	3	0	3	2	0	1	2
		33.1299	0	2	3	0	3	2	0	0	4
		33.1543	6	2	1	3	1	1	1	1	1
		33.1787	4	1	3	3	3	1	2	1	0
		33.2031	1	2	1	3	0	2	0	0	0
		33.2275	4	2	4	3	3	2	3	0	1
		33.252	4	5	3	5	0	1	1	2	0
		33.2764	4	0	0	1	2	1	0	1	2
		33.3008	4	2	0	0	2	0	1	1	2
		33.3252	3	3	0	2	1	2	1	0	0
		33.3496	1	2	5	0	1	2	1	1	0
		33.374	1	0	2	1	4	1	1	2	1
		33.3984	1	0	5	2	2	2	1	1	4
		33.4228	1	1	4	3	0	2	1	0	1
		33.4473	4	2	0	3	2	0	0	2	0
		33.4717	3	3	2	1	3	2	0	0	1
		33.4961	7	3	3	0	0	1	2	1	1
		33.5205	3	2	4	1	2	4	0	1	2
		33.5449	8	2	0	2	1	1	0	0	1
		33.5693	1	2	1	2	1	1	2	0	3
		33.5938	4	7	3	0	1	1	0	0	2
		33.6182	0	2	2	1	1	1	0	1	1
		33.6426	5	1	2	4	1	1	1	0	1
		33.667	3	0	4	1	2	1	5	0	2
		33.6914	1	4	1	2	1	1	0	0	1
		33.7158	0	1	4	0	2	1	0	0	2
		33.7402	3	1	2	1	2	2	1	0	0
		33.7647	2	0	2	2	2	4	0	2	1
		33.7891	5	0	2	2	3	1	1	1	0
		33.8135	4	3	1	4	0	3	1	2	0
		33.8379	2	0	2	1	4	2	0	2	2
		33.8623	2	1	3	2	0	5	2	1	2
		33.8867	3	3	3	2	0	0	1	0	0
		33.9111	4	4	1	2	2	0	2	2	2
		33.9355	5	3	1	3	3	0	1	1	3
		33.96	4	0	1	4	3	0	0	2	1
		33.9844	3	4	0	2	0	3	1	2	1
		34.0088	5	1	2	0	1	1	0	1	1
		34.0332	4	0	2	2	1	0	2	1	2
		34.0576	2	2	3	2	4	0	1	2	0
		34.082	1	0	2	2	3	3	1	2	1
		34.1065	3	1	3	0	0	4	3	1	3
		34.1309	3	0	1	0	2	1	2	1	0
		34.1553	5	3	3	1	4	0	2	1	0
		34.1797	3	3	2	4	0	3	1	1	2
		34.2041	1	2	1	1	0	2	1	1	1
		34.2285	0	1	2	0	2	2	4	1	0
		34.2529	5	3	1	4	2	3	2	1	3
		34.2773	3	3	1	3	2	0	1	0	2
		34.3018	1	2	1	1	1	1	3	0	1
		34.3262	9	1	3	2	0	1	1	0	0
		34.3506	4	1	3	4	0	3	0	1	0
		34.375	0	2	1	0	1	1	2	3	0
		34.3994	3	3	2	1	2	3	2	2	2
		34.4238	2	2	3	2	1	0	2	2	0
		34.4482	1	0	2	3	1	1	1	0	0
		34.4727	4	2	1	3	0	2	1	1	2
		34.4971	5	5	3	1	2	3	2	0	0
		34.5215	2	2	1	1	1	1	2	0	1
		34.5459	3	3	2	2	1	1	1	3	0
		34.5703	4	1	4	1	2	1	1	0	0
		34.5947	1	1	3	0	0	0	1	1	2
		34.6191	0	3	2	2	1	0	2	1	0
		34.6435	3	5	2	1	1	0	0	0	1
		34.668	2	1	1	2	1	0	1	0	0
		34.6924	4	0	3	3	1	1	0	1	1
		34.7168	2	1	1	1	2	1	0	1	1
		34.7412	1	2	5	1	1	2	1	0	1
		34.7656	2	2	3	1	2	2	1	1	2
		34.79	0	3	1	5	1	1	0	1	2
		34.8145	5	1	1	0	1	0	1	1	0
		34.8389	1	5	3	2	2	2	3	4	0
		34.8633	1	0	2	0	3	0	1	1	1
		34.8877	6	0	0	2	3	2	1	1	1
		34.9121	1	0	0	3	3	0	0	1	0
		34.9365	2	4	2	1	0	1	0	2	0
		34.9609	2	3	1	2	5	1	1	2	1
		34.9853	3	1	3	0	2	0	3	0	1
		35.0098	5	1	2	2	2	2	0	2	1
		35.0342	3	3	1	1	2	3	0	0	2
		35.0586	1	2	3	1	0	0	0	2	3
		35.083	1	4	2	4	2	1	2	0	0
		35.1074	3	5	6	1	2	3	1	0	1
		35.1318	6	0	1	4	1	0	0	1	0
		35.1562	3	2	1	1	1	0	1	0	0
		35.1807	1	2	2	1	2	0	2	1	2
		35.2051	1	4	2	1	1	1	2	0	0
		35.2295	3	2	2	3	1	1	2	1	2
		35.2539	2	4	1	6	3	1	0	2	0
		35.2783	3	0	3	1	2	1	1	2	0
		35.3027	3	0	2	2	0	2	0	2	1
		35.3272	1	4	3	1	1	1	0	1	1
		35.3516	4	2	3	5	5	4	2	0	1
		35.376	0	5	2	0	0	0	0	0	1
		35.4004	6	2	0	1	0	1	1	0	0
		35.4248	6	1	0	0	1	1	4	0	1
		35.4492	0	4	2	1	1	0	4	3	0
		35.4736	3	3	2	4	2	5	1	1	3
		35.498	3	1	1	1	3	1	1	0	1
		35.5225	3	4	2	1	0	2	1	0	1
		35.5469	5	1	0	2	0	1	0	0	0
		35.5713	7	4	0	2	1	1	3	2	0
		35.5957	5	2	2	1	2	1	1	1	1
		35.6201	4	2	1	4	3	2	0	1	0
		35.6445	3	1	5	0	0	2	0	2	1
		35.669	2	3	1	1	0	2	0	2	1
		35.6934	0	1	3	1	1	1	3	0	0
		35.7178	5	2	0	0	1	1	1	0	1
		35.7422	3	3	0	0	2	0	1	0	0
		35.7666	2	1	1	3	1	0	1	1	2
		35.791	6	1	2	1	1	1	0	0	0
		35.8154	2	2	3	0	5	2	1	1	3
		35.8398	1	2	2	2	0	1	0	1	1
		35.8643	1	1	3	2	0	1	1	0	2
		35.8887	4	5	0	2	0	3	3	0	1
		35.9131	6	2	1	2	2	1	0	0	0
		35.9375	1	2	0	1	2	0	3	0	0
		35.9619	3	2	1	2	1	0	2	0	1
		35.9863	1	2	1	1	2	1	1	0	1
		36.0107	4	1	4	3	3	1	3	2	1
		36.0352	5	3	2	0	1	1	2	0	0
		36.0596	5	3	0	3	0	1	1	1	0
		36.084	2	1	1	0	0	0	2	1	1
		36.1084	3	0	0	1	1	0	1	0	3
		36.1328	3	0	2	2	1	0	0	2	1
		36.1572	6	1	3	2	1	0	2	0	1
		36.1816	2	1	3	0	2	1	0	2	0
		36.206	1	4	3	1	3	2	0	0	1
		36.2305	3	3	2	2	1	1	0	0	3
		36.2549	3	5	1	3	0	1	1	1	2
		36.2793	2	2	1	0	0	4	0	0	0
		36.3037	5	2	2	0	1	0	0	1	2
		36.3281	0	4	4	2	0	1	1	2	2
		36.3525	3	0	1	0	0	1	1	1	0
		36.377	6	1	1	1	0	1	0	2	0
		36.4014	1	2	0	0	0	2	2	2	0
		36.4258	4	2	2	2	0	1	0	1	2
		36.4502	1	2	1	2	3	2	2	2	0
		36.4746	5	1	2	0	2	2	0	0	2
		36.499	0	3	2	2	0	0	0	0	2
		36.5234	2	2	2	2	1	2	2	1	1
		36.5478	3	2	0	1	2	2	0	1	2
		36.5723	2	0	5	3	2	2	1	1	1
		36.5967	6	2	2	3	1	0	3	0	3
		36.6211	3	2	1	3	1	0	2	0	3
		36.6455	3	4	3	2	1	1	1	1	0
		36.6699	1	1	0	2	1	0	1	1	0
		36.6943	4	5	3	1	2	1	2	1	3
		36.7188	4	1	1	1	3	0	0	2	1
		36.7432	3	1	0	0	1	3	0	1	0
		36.7676	4	4	3	0	2	5	0	1	0
		36.792	2	2	2	0	1	0	2	1	1
		36.8164	3	1	1	1	2	1	1	0	0
		36.8408	3	1	2	2	2	1	1	1	0
		36.8652	1	1	5	3	3	1	1	1	2
		36.8897	2	1	2	0	1	2	2	1	4
		36.9141	5	2	1	1	0	1	3	1	1
		36.9385	1	2	2	6	3	2	3	0	1
		36.9629	2	1	2	0	0	4	1	2	1
		36.9873	3	1	5	4	0	0	3	3	2
		37.0117	2	3	1	2	0	1	1	2	1
		37.0361	1	1	2	1	1	4	2	1	0
		37.0605	3	1	2	1	0	0	2	1	1
		37.085	3	2	2	0	2	0	2	3	1
		37.1094	1	3	2	2	1	3	0	1	0
		37.1338	2	2	4	1	0	1	0	2	0
		37.1582	1	3	1	2	4	1	1	3	2
		37.1826	1	3	2	3	1	3	2	1	0
		37.207	1	5	2	4	2	1	2	0	2
		37.2315	2	5	1	0	0	2	0	1	1
		37.2559	2	3	0	1	3	2	2	1	0
		37.2803	4	5	1	2	0	0	1	1	1
		37.3047	2	4	2	2	0	0	1	2	1
		37.3291	3	3	1	3	2	4	0	0	1
		37.3535	1	3	1	1	3	2	2	2	1
		37.3779	2	2	2	3	2	0	2	1	3
		37.4023	0	5	1	3	2	1	1	2	2
		37.4268	2	1	1	2	1	1	1	0	1
		37.4512	6	3	2	3	1	2	1	1	1
		37.4756	0	3	2	2	0	1	1	1	0
		37.5	7	0	4	0	1	2	1	1	0
		37.5244	0	1	3	0	0	0	1	2	0
		37.5488	3	4	4	1	0	2	0	0	0
		37.5732	3	3	5	2	2	3	1	0	0
		37.5977	2	1	1	1	1	1	1	0	1
		37.6221	0	0	2	1	0	0	1	1	3
		37.6465	1	1	1	2	3	1	1	0	1
		37.6709	5	3	0	1	1	2	1	1	1
		37.6953	2	0	0	1	2	0	1	2	1
		37.7197	2	4	2	0	0	1	1	0	1
		37.7441	1	1	1	2	1	2	1	0	2
		37.7685	3	3	2	0	1	1	0	0	2
		37.793	4	2	1	0	0	1	1	1	0
		37.8174	7	1	0	0	1	0	0	0	2
		37.8418	1	2	3	0	1	1	0	1	1
		37.8662	2	1	2	0	1	4	1	1	1
		37.8906	4	1	3	0	1	3	1	1	0
		37.915	1	2	4	1	0	2	1	0	1
		37.9395	0	2	3	3	1	1	0	0	0
		37.9639	5	1	1	0	2	0	1	1	0
		37.9883	3	2	3	2	2	2	0	2	2
		38.0127	4	1	0	1	0	1	2	2	1
		38.0371	2	2	0	0	0	3	0	0	1
		38.0615	3	2	1	1	1	0	0	1	2
		38.0859	5	1	2	2	2	1	1	0	2
		38.1103	2	2	1	1	0	4	1	2	0
		38.1348	4	3	2	1	3	0	2	0	0
		38.1592	7	2	6	1	3	0	0	0	0
		38.1836	3	3	1	1	3	0	1	1	1
		38.208	6	2	0	1	2	0	2	2	0
		38.2324	3	0	2	0	1	2	3	1	1
		38.2568	2	0	1	0	0	0	0	0	5
		38.2812	1	2	0	0	0	2	1	0	2
		38.3057	1	5	1	1	2	1	0	2	0
		38.3301	2	3	1	2	1	3	0	0	0
		38.3545	1	3	0	0	2	0	0	0	1
		38.3789	6	1	2	2	5	0	0	1	0
		38.4033	4	2	2	2	1	1	0	0	1
		38.4277	1	1	4	2	1	3	0	1	1
		38.4522	0	0	1	0	1	3	0	1	1
		38.4766	0	1	3	0	0	1	1	1	1
		38.501	2	3	1	2	5	2	2	2	1
		38.5254	2	3	2	5	2	2	0	1	0
		38.5498	4	3	2	4	3	0	1	2	1
		38.5742	2	2	2	0	0	0	0	1	2
		38.5986	3	3	2	1	2	0	0	0	2
		38.623	2	0	2	0	0	2	0	0	2
		38.6475	2	2	4	1	0	1	1	0	1
		38.6719	8	2	1	1	2	1	0	0	1
		38.6963	1	0	0	3	2	2	1	0	0
		38.7207	1	3	3	1	0	2	2	2	1
		38.7451	3	1	2	2	1	2	1	0	0
		38.7695	4	0	0	2	1	2	2	0	3
		38.794	2	2	1	2	1	1	1	0	1
		38.8184	1	2	1	1	2	2	2	1	2
		38.8428	2	2	3	1	1	3	1	0	1
		38.8672	5	1	1	1	3	0	0	1	3
		38.8916	5	1	0	1	1	0	3	1	0
		38.916	0	0	2	0	0	1	2	0	3
		38.9404	4	2	1	1	1	0	3	1	1
		38.9648	1	1	3	4	0	1	0	0	1
		38.9893	1	1	2	0	0	4	1	1	0
		39.0137	2	3	0	3	1	1	0	0	1
		39.0381	1	1	2	0	1	0	1	0	2
		39.0625	2	1	2	1	0	1	2	1	1
		39.0869	1	2	1	0	0	0	1	3	0
		39.1113	1	1	2	1	0	0	0	0	0
		39.1357	1	0	2	1	0	1	0	2	2
		39.1602	2	2	2	1	2	0	0	0	0
		39.1846	2	3	1	1	0	1	0	0	3
		39.209	2	2	1	0	0	1	3	0	1
		39.2334	1	2	3	3	1	1	3	2	0
		39.2578	1	2	3	0	2	2	1	3	1
		39.2822	5	2	2	0	0	3	1	2	4
		39.3066	4	1	2	1	2	2	2	0	1
		39.331	2	1	1	0	5	2	1	3	0
		39.3555	3	2	2	0	2	1	1	1	1
		39.3799	2	2	0	1	1	2	1	2	1
		39.4043	2	3	1	0	0	0	1	1	0
		39.4287	2	3	5	1	1	0	0	0	0
		39.4531	2	5	1	2	2	2	1	0	1
		39.4775	3	3	1	1	1	0	0	0	1
		39.502	3	1	4	2	7	2	0	0	0
		39.5264	1	5	4	0	3	1	0	1	2
		39.5508	5	0	0	1	1	1	2	0	0
		39.5752	4	2	3	2	2	2	4	0	2
		39.5996	3	1	0	3	0	0	3	2	1
		39.624	2	2	2	2	1	0	1	0	0
		39.6484	0	0	2	3	1	1	1	0	2
		39.6728	4	2	0	0	2	2	0	2	0
		39.6973	1	0	2	0	0	1	1	0	1
		39.7217	2	4	2	2	1	3	4	0	4
		39.7461	3	0	2	0	1	1	0	1	0
		39.7705	2	1	1	2	1	0	0	0	0
		39.7949	1	1	0	1	0	2	0	1	1
		39.8193	2	0	2	2	2	0	0	0	0
		39.8438	3	3	1	2	0	2	2	0	1
		39.8682	2	1	1	1	1	1	2	0	0
		39.8926	5	1	1	1	1	1	2	1	0
		39.917	2	2	1	0	2	1	0	1	0
		39.9414	3	1	4	1	0	0	0	0	0
		39.9658	1	1	2	0	2	0	1	0	0
		39.9902	4	1	1	1	1	1	1	0	3
		40.0147	5	3	0	3	2	1	1	1	2
		40.0391	1	0	2	1	0	1	1	0	1
		40.0635	2	1	0	0	0	0	1	1	2
		40.0879	2	1	3	3	0	1	0	2	1
		40.1123	1	2	1	1	3	0	0	0	1
		40.1367	2	1	3	4	0	1	1	1	3
		40.1611	6	0	0	0	0	0	3	1	2
		40.1855	3	2	3	2	1	2	3	2	3
		40.21	1	2	1	2	1	1	0	0	0
		40.2344	1	0	1	2	0	2	1	2	2
		40.2588	2	1	2	2	0	0	1	3	3
		40.2832	0	0	3	1	1	0	2	1	0
		40.3076	2	1	2	1	1	0	1	1	3
		40.332	2	2	3	1	0	1	1	1	1
		40.3565	4	0	1	1	1	3	2	0	1
		40.3809	1	1	1	0	0	2	0	0	0
		40.4053	1	1	4	1	0	2	1	1	2
		40.4297	2	3	2	1	2	3	1	0	1
		40.4541	3	2	0	2	1	2	2	1	1
		40.4785	2	1	4	2	2	0	0	1	0
		40.5029	7	2	3	0	1	2	1	2	0
		40.5273	0	4	2	1	0	1	2	1	1
		40.5518	0	1	2	2	0	2	1	0	6
		40.5762	2	2	1	1	1	1	1	3	0
		40.6006	2	2	2	2	2	0	1	0	1
		40.625	2	0	1	2	1	3	1	0	4
		40.6494	1	2	5	1	0	1	2	3	0
		40.6738	3	0	1	3	1	0	2	2	0
		40.6982	2	2	4	0	0	0	3	0	6
		40.7227	0	3	0	1	2	3	2	2	2
		40.7471	5	3	3	0	3	1	4	0	0
		40.7715	1	2	0	1	0	1	2	2	1
		40.7959	7	0	2	1	2	1	0	2	1
		40.8203	2	1	0	1	1	1	2	1	1
		40.8447	3	1	2	0	1	1	0	1	1
		40.8691	1	3	3	0	1	2	0	1	1
		40.8935	5	0	0	1	0	1	0	2	2
		40.918	3	4	3	0	1	4	0	2	1
		40.9424	0	0	3	1	0	1	1	0	2
		40.9668	3	3	0	1	2	3	1	0	1
		40.9912	5	0	1	0	1	1	2	1	1
		41.0156	3	2	3	3	1	2	1	0	1
		41.04	4	1	2	1	2	1	0	2	2
		41.0645	3	2	1	0	0	2	2	1	2
		41.0889	2	1	3	1	1	2	0	0	0
		41.1133	2	2	0	2	1	0	0	3	2
		41.1377	3	0	1	2	1	3	1	1	0
		41.1621	3	1	0	2	0	2	1	1	2
		41.1865	2	2	1	4	0	1	0	1	0
		41.2109	4	4	1	1	2	3	1	0	0
		41.2353	2	2	2	0	1	1	0	1	1
		41.2598	3	0	1	2	1	2	1	0	0
		41.2842	3	2	2	2	0	4	0	1	0
		41.3086	4	0	3	1	1	0	2	2	2
		41.333	0	2	0	1	2	3	0	2	1
		41.3574	1	5	3	0	1	0	1	0	0
		41.3818	1	2	1	1	1	2	1	2	1
		41.4062	2	1	2	0	1	0	2	1	2
		41.4307	3	2	0	0	4	1	1	2	2
		41.4551	0	2	1	0	0	1	3	1	0
		41.4795	1	2	1	0	2	1	2	0	0
		41.5039	4	2	1	2	2	1	0	6	1
		41.5283	2	1	2	1	2	0	3	3	3
		41.5527	1	1	1	1	2	1	0	1	2
		41.5772	3	3	2	1	2	2	2	1	2
		41.6016	2	1	0	1	3	2	0	1	1
		41.626	5	1	0	3	0	0	0	2	2
		41.6504	0	0	1	2	1	3	2	1	1
		41.6748	0	0	2	2	2	0	2	1	1
		41.6992	2	2	3	0	4	1	2	0	2
		41.7236	1	0	0	1	2	3	0	0	1
		41.748	0	2	1	2	0	2	1	0	0
		41.7725	3	1	3	2	1	1	0	0	0
		41.7969	2	3	2	3	2	0	0	0	4
		41.8213	2	1	1	2	1	3	3	1	0
		41.8457	3	1	0	1	1	1	2	1	0
		41.8701	3	2	4	1	0	1	1	0	1
		41.8945	2	4	3	2	4	1	0	0	2
		41.919	0	2	1	4	2	1	0	0	0
		41.9434	4	1	3	0	3	1	1	1	0
		41.9678	3	5	1	0	2	1	0	1	0
		41.9922	3	2	3	0	2	0	0	1	0
		42.0166	3	0	3	1	0	1	1	2	0
		42.041	2	1	2	1	2	2	2	2	1
		42.0654	2	2	1	1	0	0	2	0	1
		42.0898	1	3	1	1	0	0	1	0	1
		42.1143	1	3	0	3	3	0	0	2	0
		42.1387	6	1	3	1	1	3	0	1	1
		42.1631	2	0	2	0	0	2	2	0	0
		42.1875	3	1	1	2	1	2	1	2	1
		42.2119	4	2	0	4	0	1	1	1	0
		42.2363	2	0	0	1	1	0	0	0	2
		42.2607	2	1	2	0	0	2	2	0	2
		42.2852	2	0	0	4	0	1	0	2	0
		42.3096	2	1	0	2	0	1	1	0	2
		42.334	5	3	1	2	1	3	0	0	1
		42.3584	0	0	2	1	1	0	0	3	0
		42.3828	2	1	1	0	2	1	0	1	2
		42.4072	1	1	1	1	0	0	1	0	0
		42.4316	0	2	0	1	0	0	1	2	0
		42.456	4	3	2	2	2	2	1	2	3
		42.4805	1	1	1	1	1	0	1	0	2
		42.5049	4	0	0	0	2	1	1	1	1
		42.5293	2	0	0	1	1	0	0	0	1
		42.5537	0	1	0	2	0	2	0	0	1
		42.5781	0	3	1	2	4	2	1	0	2
		42.6025	3	1	1	0	0	1	1	1	1
		42.627	0	1	4	1	1	0	1	0	1
		42.6514	1	3	1	0	0	1	2	0	1
		42.6758	1	1	2	1	3	2	0	2	4
		42.7002	3	2	3	1	3	2	1	0	1
		42.7246	3	2	1	2	3	1	0	1	0
		42.749	4	3	1	0	0	2	0	2	0
		42.7734	6	1	2	1	1	1	0	1	3
		42.7978	5	1	2	2	2	0	0	0	1
		42.8223	7	2	2	3	0	3	0	0	1
		42.8467	3	2	5	1	1	2	1	0	2
		42.8711	0	1	0	1	1	1	1	0	1
		42.8955	0	2	0	0	1	2	2	2	0
		42.9199	5	1	0	0	2	0	0	2	0
		42.9443	2	2	0	1	3	1	4	3	0
		42.9688	0	2	1	1	0	1	0	1	1
		42.9932	3	4	1	1	3	0	2	0	1
		43.0176	2	1	4	0	1	2	0	1	0
		43.042	3	1	4	3	1	0	2	1	0
		43.0664	2	1	0	1	3	1	0	1	2
		43.0908	0	4	4	4	1	3	0	0	3
		43.1152	2	3	1	1	2	1	0	1	1
		43.1397	1	1	1	1	1	1	1	2	0
		43.1641	1	3	0	1	3	0	3	0	2
		43.1885	1	3	1	1	3	1	1	0	2
		43.2129	2	2	1	1	3	0	1	1	0
		43.2373	5	7	0	0	1	0	0	0	1
		43.2617	2	2	4	0	0	1	2	1	0
		43.2861	1	5	1	1	0	0	2	1	1
		43.3105	2	1	2	0	0	0	1	2	1
		43.335	2	0	0	1	1	2	1	0	0
		43.3594	0	1	2	2	2	0	0	1	2
		43.3838	2	2	2	0	0	1	1	0	3
		43.4082	0	0	1	0	2	1	3	1	1
		43.4326	1	2	1	1	0	1	0	0	1
		43.457	3	1	2	1	4	0	0	0	2
		43.4815	1	2	0	2	2	2	1	1	0
		43.5059	1	1	2	1	1	0	1	0	0
		43.5303	0	1	0	1	2	3	3	0	1
		43.5547	2	3	2	0	2	2	0	0	1
		43.5791	2	2	0	3	1	2	2	0	1
		43.6035	0	4	3	0	0	1	2	1	0
		43.6279	1	0	2	1	1	0	0	1	0
		43.6523	1	1	3	0	2	1	0	0	1
		43.6768	2	2	4	0	1	1	1	0	1
		43.7012	4	0	0	1	3	2	2	0	1
		43.7256	1	0	4	0	3	0	2	0	2
		43.75	2	2	1	3	0	1	1	1	0
		43.7744	2	1	2	1	1	0	2	1	2
		43.7988	5	0	0	2	5	2	0	0	2
		43.8232	1	1	1	3	2	2	1	1	0
		43.8477	2	2	1	1	0	0	1	2	0
		43.8721	0	0	3	2	1	0	0	0	3
		43.8965	2	1	1	3	0	0	1	1	0
		43.9209	3	4	1	1	1	1	1	2	0
		43.9453	4	2	0	1	2	0	0	0	0
		43.9697	2	0	2	1	1	0	2	0	1
		43.9941	3	1	1	2	1	0	2	0	1
		44.0185	2	0	1	0	2	2	1	2	1
		44.043	2	1	0	1	1	0	1	0	0
		44.0674	1	1	3	1	2	1	1	1	2
		44.0918	1	2	0	1	1	0	1	0	2
		44.1162	2	2	2	1	1	0	0	0	0
		44.1406	1	1	1	2	1	2	0	0	0
		44.165	0	4	2	0	0	2	1	1	2
		44.1895	4	2	0	1	0	0	2	1	2
		44.2139	2	0	1	1	0	1	1	2	2
		44.2383	2	2	1	0	4	2	0	1	4
		44.2627	1	0	1	2	0	0	1	3	0
		44.2871	3	1	1	2	2	1	1	1	0
		44.3115	1	2	3	0	0	3	0	1	0
		44.3359	2	2	0	2	0	1	2	1	0
		44.3603	2	0	0	0	3	1	2	2	1
		44.3848	4	4	1	1	0	2	1	4	1
		44.4092	0	3	3	1	1	1	1	2	1
		44.4336	0	4	0	0	2	1	1	0	1
		44.458	2	1	2	2	2	0	0	0	1
		44.4824	2	5	3	1	1	3	1	0	1
		44.5068	2	1	1	2	3	1	1	1	0
		44.5312	1	3	1	1	0	1	0	0	0
		44.5557	2	1	1	0	0	1	0	0	1
		44.5801	1	1	0	1	0	1	1	2	0
		44.6045	1	3	1	1	1	0	1	0	1
		44.6289	3	1	0	0	1	1	1	1	1
		44.6533	0	1	1	2	1	0	0	1	1
		44.6777	2	1	5	2	1	2	1	1	1
		44.7022	1	3	1	1	0	0	2	0	0
		44.7266	5	2	1	3	2	0	1	0	3
		44.751	1	1	2	1	0	2	2	1	1
		44.7754	6	1	2	3	3	0	1	1	1
		44.7998	1	0	0	0	0	0	3	1	1
		44.8242	2	2	2	0	0	1	1	1	1
		44.8486	0	5	0	1	2	3	0	1	1
		44.873	1	0	1	0	2	0	3	1	0
		44.8975	1	2	1	0	0	0	1	2	1
		44.9219	0	1	0	0	0	1	1	3	1
		44.9463	3	3	0	1	1	1	1	1	0
		44.9707	3	1	2	0	2	1	1	0	0
		44.9951	3	4	5	1	1	1	1	4	0
		45.0195	4	1	0	2	0	0	0	0	1
		45.044	2	1	2	0	1	1	0	0	0
		45.0684	0	0	1	0	1	0	1	0	0
		45.0928	3	1	4	2	1	2	1	1	1
		45.1172	1	2	0	1	3	1	0	2	0
		45.1416	6	3	2	0	0	0	5	4	1
		45.166	1	4	0	2	2	1	0	1	1
		45.1904	1	2	0	0	0	1	2	2	0
		45.2148	0	0	3	0	0	1	0	0	1
		45.2393	4	2	2	1	1	1	0	1	0
		45.2637	2	2	2	0	1	1	0	1	0
		45.2881	4	1	2	3	1	1	1	0	2
		45.3125	0	1	0	4	0	1	0	2	0
		45.3369	3	1	2	1	2	2	0	0	3
		45.3613	4	2	2	1	0	0	0	1	0
		45.3857	1	1	3	3	1	2	1	0	1
		45.4102	6	0	2	2	2	0	0	0	1
		45.4346	3	2	1	1	1	0	1	0	0
		45.459	1	1	1	1	1	1	0	0	1
		45.4834	1	1	0	1	2	1	0	1	0
		45.5078	1	0	0	2	1	0	1	1	0
		45.5322	0	1	1	1	0	1	1	2	1
		45.5566	3	2	1	0	1	3	0	2	2
		45.581	3	4	4	0	3	2	1	0	0
		45.6055	5	2	0	4	1	0	1	2	0
		45.6299	3	1	1	1	1	0	2	1	1
		45.6543	0	0	3	3	0	0	0	0	0
		45.6787	2	0	3	1	3	1	2	2	1
		45.7031	6	0	1	2	0	0	1	0	0
		45.7275	5	0	1	1	1	2	0	1	1
		45.752	2	3	3	1	2	0	0	2	0
		45.7764	2	1	2	2	2	1	1	1	2
		45.8008	0	2	1	2	0	1	0	0	2
		45.8252	0	1	2	2	1	2	0	0	1
		45.8496	3	2	2	1	0	1	0	0	3
		45.874	1	4	0	0	1	3	1	0	1
		45.8984	0	1	2	2	1	0	1	2	0
		45.9228	0	0	2	2	2	1	0	3	1
		45.9473	0	1	3	1	2	0	2	3	0
		45.9717	1	3	1	3	4	1	0	1	1
		45.9961	4	1	2	1	1	1	0	0	0
		46.0205	2	2	0	1	0	0	2	0	0
		46.0449	0	3	0	2	1	0	0	0	0
		46.0693	3	1	2	3	2	0	1	0	1
		46.0938	2	0	3	2	1	1	0	1	1
		46.1182	0	1	0	1	0	2	0	1	0
		46.1426	3	1	1	1	3	1	0	1	0
		46.167	1	1	3	1	1	0	0	0	2
		46.1914	1	0	3	1	1	0	0	0	1
		46.2158	2	0	1	0	0	0	1	0	1
		46.2402	3	2	1	0	4	1	0	0	0
		46.2647	2	1	2	2	0	1	1	1	0
		46.2891	2	1	0	0	1	2	3	0	1
		46.3135	2	2	3	2	4	0	2	2	0
		46.3379	0	0	2	1	2	0	0	1	0
		46.3623	4	2	1	2	0	1	2	1	1
		46.3867	0	1	0	2	1	2	0	0	0
		46.4111	1	3	2	1	2	1	1	0	0
		46.4355	2	1	1	1	1	2	2	0	2
		46.46	1	3	1	4	3	0	0	0	1
		46.4844	2	0	0	0	1	1	0	1	2
		46.5088	2	2	1	0	1	3	1	0	0
		46.5332	2	1	1	2	0	1	0	1	1
		46.5576	3	3	2	1	2	3	1	0	1
		46.582	3	1	1	2	0	0	1	0	1
		46.6065	1	0	2	1	0	1	1	2	0
		46.6309	2	0	2	1	1	0	1	0	0
		46.6553	5	1	0	2	0	1	0	1	0
		46.6797	0	1	6	2	0	0	3	1	0
		46.7041	3	2	1	0	0	2	1	1	0
		46.7285	4	3	1	0	0	1	1	3	3
		46.7529	1	2	0	1	2	2	0	1	2
		46.7773	2	2	0	2	0	1	1	1	1
		46.8018	2	2	1	2	2	0	0	1	1
		46.8262	2	2	0	2	0	1	2	0	0
		46.8506	0	3	2	0	1	2	0	1	1
		46.875	2	0	3	0	2	1	0	2	0
		46.8994	3	3	1	0	2	1	0	0	1
		46.9238	0	3	0	0	4	1	1	0	1
		46.9482	0	2	1	0	1	2	1	0	0
		46.9727	1	1	0	0	1	0	0	1	2
		46.9971	1	4	0	2	0	0	0	1	0
		47.0215	2	2	0	1	0	2	1	0	2
		47.0459	1	2	0	3	2	1	2	0	2
		47.0703	2	0	2	1	3	0	1	0	2
		47.0947	1	3	0	1	1	1	0	0	0
		47.1191	2	0	4	3	1	0	1	1	0
		47.1435	4	0	1	2	3	1	1	0	3
		47.168	3	5	0	1	0	1	0	1	0
		47.1924	1	1	0	3	1	0	2	1	0
		47.2168	1	0	1	2	3	0	1	0	1
		47.2412	3	0	2	3	3	0	1	0	1
		47.2656	3	1	3	2	1	0	0	4	1
		47.29	1	0	0	0	3	3	3	2	0
		47.3145	2	0	1	2	0	3	1	2	1
		47.3389	2	1	1	1	0	1	0	2	1
		47.3633	0	0	2	1	0	2	0	0	0
		47.3877	2	2	0	1	1	1	0	0	2
		47.4121	1	1	1	3	0	2	0	2	1
		47.4365	1	1	5	1	0	1	0	0	1
		47.4609	5	2	1	1	2	0	1	1	1
		47.4853	2	0	3	2	3	1	0	3	1
		47.5098	3	0	2	3	0	0	1	0	1
		47.5342	2	0	3	2	2	4	1	0	0
		47.5586	3	1	3	2	1	0	2	1	2
		47.583	2	1	3	1	0	4	0	0	1
		47.6074	1	1	0	1	2	1	0	0	2
		47.6318	3	1	0	2	0	1	2	0	2
		47.6562	2	1	2	0	0	2	1	0	1
		47.6807	2	2	2	0	1	1	0	0	1
		47.7051	2	2	0	0	0	0	1	1	0
		47.7295	1	2	0	0	1	1	0	0	0
		47.7539	2	2	2	1	1	1	1	0	1
		47.7783	3	3	1	1	1	0	0	0	1
		47.8027	1	1	0	1	3	0	1	1	0
		47.8272	2	2	1	1	0	2	3	1	1
		47.8516	2	2	1	1	0	0	2	0	0
		47.876	2	0	0	1	2	1	0	1	0
		47.9004	3	1	1	0	3	0	0	1	1
		47.9248	1	4	2	2	1	0	3	1	1
		47.9492	1	2	0	2	0	1	2	0	3
		47.9736	2	1	0	1	0	1	0	0	3
		47.998	3	5	3	1	1	1	1	2	1
		48.0225	1	0	1	0	0	1	0	3	2
		48.0469	0	1	1	1	2	1	0	1	0
		48.0713	2	1	3	2	1	0	2	1	0
		48.0957	1	0	0	2	0	2	0	0	1
		48.1201	2	3	0	2	0	1	2	1	0
		48.1445	5	2	1	4	0	0	0	1	0
		48.169	2	1	1	1	2	1	1	2	0
		48.1934	4	0	0	1	0	3	1	0	1
		48.2178	2	1	1	2	0	2	2	1	2
		48.2422	5	3	2	2	0	0	1	1	1
		48.2666	1	0	3	0	0	1	1	0	1
		48.291	1	0	1	1	1	2	0	0	0
		48.3154	5	0	0	2	1	1	0	0	0
		48.3398	1	1	1	1	0	0	1	3	0
		48.3643	2	1	2	2	1	1	1	1	2
		48.3887	2	0	2	2	1	1	0	0	0
		48.4131	0	5	1	1	3	0	1	0	1
		48.4375	4	2	3	2	0	1	1	2	2
		48.4619	2	0	2	1	0	1	0	3	0
		48.4863	1	0	0	0	0	1	0	3	3
		48.5107	1	1	2	0	3	0	0	0	2
		48.5352	2	0	1	1	0	4	0	1	1
		48.5596	4	1	1	1	1	1	2	0	0
		48.584	2	0	2	3	1	1	0	1	3
		48.6084	1	2	2	2	1	0	0	0	0
		48.6328	3	1	0	1	2	2	1	0	1
		48.6572	2	1	1	4	0	2	0	1	0
		48.6816	2	0	0	2	1	3	1	1	1
		48.706	0	1	0	1	1	2	0	1	1
		48.7305	0	2	0	0	0	1	0	0	0
[truncated: 51 more rows]

[truncated: 17 more sheets: Figure 2g, Figure 3f, Figure 4d, Figure 4e, Figure 4f, Supplementary Figure 1a, Supplementary Figure 2a, Supplementary Figure 3a, Supplementary Figure 3b, Supplementary Figure 4c, Supplementary Figure 5a, Supplementary Figure 5b, Supplementary Figure 5c, Supplementary Figure 16, Supplementary Figure 18a, Supplementary Figure 18b, Sheet2]
